# Supplementary material for: FOXN1 forms higher-order nuclear condensates displaced by mutations causing immunodeficiency
Source: Sci Adv. 2021 Dec 3;7(49):eabj9247. doi: 10.1126/sciadv.abj9247 (PMC8641933; doi:10.1126/sciadv.abj9247)
Supplement: Supplementary file 2 — Tables S1 and S2 [file sciadv.abj9247_tables_s1_and_s2.zip]

Archive with 2 entries (2 files):
- sciadv.abj9247_table_s1.xlsx
- sciadv.abj9247_table_s2.xlsx
