# Supplementary material for: FOXN1 forms higher-order nuclear condensates displaced by mutations causing immunodeficiency
Source: Sci Adv. 2021 Dec 3;7(49):eabj9247. doi: 10.1126/sciadv.abj9247 (PMC8641933; doi:10.1126/sciadv.abj9247)
Supplement: Supplementary file 2 — Tables S1 and S2 [file sciadv.abj9247_tables_s1_and_s2.zip › sciadv.abj9247_table_s1.xlsx]

## Sheet: Table S1
Cluster	ID	Description	GeneRatio	BgRatio	pvalue	p.adjust	qvalue	geneID	Count
IT	GO:0006821	chloride transport	4/46	93/19005	7.49e-05	0.0399284	0.029662	Clca3a2/Fxyd3/Clic4/Tspo	4
IT	GO:0071248	cellular response to metal ion	4/46	112/19005	0.00015411	0.0399284	0.029662	B2m/Clic4/Alox15/Gsn	4		IT=Intertypical TEC; McT=Mature cTEC; MmT=Mature mTEC; nT=Neuronal TEC; PcT=Perinatal cTEC; PoAmT=Post-AIRE mTEC; PrT=Proliferating TEC; sT=Structural TEC; TlT=Tuft-like TEC
IT	GO:0030336	negative regulation of cell migration	5/46	217/19005	0.00017355	0.0399284	0.029662	Tacstd2/Clic4/Col3a1/Timp1/Apoe	5
IT	GO:0010038	response to metal ion	5/46	221/19005	0.000188945	0.0399284	0.029662	B2m/Clic4/Alox15/Gsn/Crip1	5
IT	GO:2000146	negative regulation of cell motility	5/46	228/19005	0.000218373	0.0399284	0.029662	Tacstd2/Clic4/Col3a1/Timp1/Apoe	5
IT	GO:0015698	inorganic anion transport	4/46	123/19005	0.000220942	0.0399284	0.029662	Clca3a2/Fxyd3/Clic4/Tspo	4
IT	GO:1902992	negative regulation of amyloid precursor protein catabolic process	2/46	10/19005	0.000254745	0.0399284	0.029662	Clu/Apoe	2
IT	GO:0071241	cellular response to inorganic substance	4/46	133/19005	0.000297873	0.0399284	0.029662	B2m/Clic4/Alox15/Gsn	4
IT	GO:0051271	negative regulation of cellular component movement	5/46	244/19005	0.000298716	0.0399284	0.029662	Tacstd2/Clic4/Col3a1/Timp1/Apoe	5
IT	GO:1990000	amyloid fibril formation	2/46	12/19005	0.000372475	0.0420241	0.0312189	Clu/Gsn	2
IT	GO:0040013	negative regulation of locomotion	5/46	262/19005	0.000414017	0.0420241	0.0312189	Tacstd2/Clic4/Col3a1/Timp1/Apoe	5
IT	GO:1902003	regulation of beta-amyloid formation	2/46	13/19005	0.000439519	0.0420241	0.0312189	Clu/Apoe	2
IT	GO:0071230	cellular response to amino acid stimulus	3/46	62/19005	0.000454126	0.0420241	0.0312189	Col5a2/Col6a1/Col3a1	3
IT	GO:0043588	skin development	5/46	272/19005	0.000491107	0.0422001	0.0313496	Itga6/Clic4/Krt17/Col5a2/Col3a1	5
IT	GO:1902903	regulation of supramolecular fiber organization	5/46	286/19005	0.000616651	0.0494554	0.0367394	Clu/Tacstd2/Ccl11/Alox15/Gsn	5
McT	GO:0031345	negative regulation of cell projection organization	11/101	172/19005	1.9e-09	4.42e-06	3.52e-06	Apoe/B2m/H2-K1/Efemp1/Tacstd2/H2-D1/Pmp22/Pfn2/Ptprz1/Lgals1/Ccl21a	11
McT	GO:0010721	negative regulation of cell development	13/101	325/19005	1.78e-08	2.07e-05	1.65e-05	Apoe/B2m/H2-K1/Efemp1/Tacstd2/H2-D1/Pmp22/Igf1/App/Ptprz1/Tspo/Lgals1/Col3a1	13
McT	GO:0002474	antigen processing and presentation of peptide antigen via MHC class I	6/101	39/19005	5.49e-08	4.25e-05	3.38e-05	B2m/H2-K1/H2-D1/H2-Q7/H2-Q6/H2-T22	6
McT	GO:0050768	negative regulation of neurogenesis	11/101	285/19005	3.42e-07	0.000198722	0.000158214	Apoe/B2m/H2-K1/Efemp1/H2-D1/Pmp22/App/Ptprz1/Tspo/Lgals1/Col3a1	11
McT	GO:0048002	antigen processing and presentation of peptide antigen	6/101	58/19005	6.28e-07	0.000276547	0.000220175	B2m/H2-K1/H2-D1/H2-Q7/H2-Q6/H2-T22	6
McT	GO:0051961	negative regulation of nervous system development	11/101	307/19005	7.14e-07	0.000276547	0.000220175	Apoe/B2m/H2-K1/Efemp1/H2-D1/Pmp22/App/Ptprz1/Tspo/Lgals1/Col3a1	11
McT	GO:0010977	negative regulation of neuron projection development	8/101	143/19005	9.46e-07	0.000313909	0.000249921	Apoe/B2m/H2-K1/Efemp1/H2-D1/Pmp22/Ptprz1/Lgals1	8
McT	GO:0046890	regulation of lipid biosynthetic process	8/101	147/19005	1.17e-06	0.000326917	0.000260277	Apoe/Ccdc3/Anxa1/C3/Igf1/Pdgfa/Atp1a1/Tspo	8
McT	GO:0019882	antigen processing and presentation	7/101	103/19005	1.27e-06	0.000326917	0.000260277	B2m/H2-K1/H2-D1/H2-Q7/H2-Q6/H2-T22/Ccl21a	7
McT	GO:0042476	odontogenesis	7/101	105/19005	1.44e-06	0.000335077	0.000266774	Gas1/Itga6/Jag2/Itgb4/Csf1/Trp63/Fst	7
McT	GO:0045665	negative regulation of neuron differentiation	9/101	222/19005	2.83e-06	0.000598641	0.000476613	Apoe/B2m/H2-K1/Efemp1/H2-D1/Pmp22/App/Ptprz1/Lgals1	9
McT	GO:0031589	cell-substrate adhesion	10/101	296/19005	3.97e-06	0.000769387	0.000612553	Bcam/Tacstd2/Emp2/Itga6/Itga1/Itgb4/Csf1/Ptprz1/Lgals1/Col3a1	10
McT	GO:0042475	odontogenesis of dentin-containing tooth	6/101	81/19005	4.56e-06	0.000814838	0.00064874	Itga6/Jag2/Itgb4/Csf1/Trp63/Fst	6
McT	GO:0001667	ameboidal-type cell migration	10/101	331/19005	1.06e-05	0.00175872	0.00140022	Dcn/Apoe/Hspb1/Tacstd2/Emp2/Nrtn/Itgb4/Sparc/Pfn2/Tns1	10
McT	GO:0043588	skin development	9/101	272/19005	1.46e-05	0.00213455	0.00169944	Itga6/Anxa1/Fras1/Itgb4/Pdgfa/Trp63/Fst/Krt17/Col3a1	9
McT	GO:0009611	response to wounding	11/101	421/19005	1.47e-05	0.00213455	0.00169944	Gsn/Apoe/Hspb1/Anxa1/C3/Igf1/Itgb4/Pdgfa/Tnc/Myl9/Col3a1	11
McT	GO:0002483	antigen processing and presentation of endogenous peptide antigen	3/101	10/19005	1.7e-05	0.00232503	0.00185109	B2m/H2-K1/H2-D1	3
McT	GO:0030031	cell projection assembly	11/101	434/19005	1.95e-05	0.00251452	0.00200196	Gsn/Tacstd2/Emp2/Pmp22/Itga6/Dynll1/Agrn/Itgb4/Pdgfa/Pfn2/Ccl21a	11
McT	GO:0019883	antigen processing and presentation of endogenous antigen	3/101	12/19005	3.1e-05	0.00342404	0.00272608	B2m/H2-K1/H2-D1	3
McT	GO:1903975	regulation of glial cell migration	3/101	12/19005	3.1e-05	0.00342404	0.00272608	Efemp1/Csf1/Ptprz1	3
McT	GO:1990000	amyloid fibril formation	3/101	12/19005	3.1e-05	0.00342404	0.00272608	Gsn/Clu/App	3
McT	GO:0010632	regulation of epithelial cell migration	7/101	178/19005	4.61e-05	0.0047877	0.00381176	Dcn/Apoe/Hspb1/Tacstd2/Emp2/Sparc/Pfn2	7
McT	GO:0001913	T cell mediated cytotoxicity	4/101	38/19005	4.83e-05	0.0047877	0.00381176	B2m/H2-K1/H2-D1/Emp2	4
McT	GO:0007160	cell-matrix adhesion	7/101	180/19005	4.95e-05	0.0047877	0.00381176	Bcam/Emp2/Itga6/Itga1/Itgb4/Csf1/Col3a1	7
McT	GO:0050878	regulation of body fluid levels	9/101	321/19005	5.35e-05	0.00497106	0.00395775	Apoe/Hspb1/Emp2/C3/Xdh/Pdgfa/Ccnd1/Trp63/Myl9	9
McT	GO:0007229	integrin-mediated signaling pathway	5/101	78/19005	5.96e-05	0.00532157	0.00423681	Emp2/Itga6/Itga1/Itgb4/Col3a1	5
McT	GO:0055123	digestive system development	6/101	128/19005	6.23e-05	0.00536308	0.00426986	Itga6/Igf1/Itgb4/Pdgfa/Trp63/Col3a1	6
McT	GO:0034341	response to interferon-gamma	5/101	84/19005	8.49e-05	0.00681135	0.00542291	Ifitm3/H2-Q7/Bst2/Ubd/Ccl21a	5
McT	GO:0042060	wound healing	9/101	341/19005	8.5e-05	0.00681135	0.00542291	Gsn/Apoe/Hspb1/Anxa1/C3/Igf1/Pdgfa/Myl9/Col3a1	9
McT	GO:0002824	positive regulation of adaptive immune response based on somatic recombination of immune receptors built from immunoglobulin superfamily domains	5/101	89/19005	0.000111828	0.00865923	0.00689412	B2m/H2-K1/H2-D1/Anxa1/C3	5
McT	GO:0070997	neuron death	9/101	359/19005	0.000125565	0.00940927	0.00749126	Apoe/Clu/Itga1/Agrn/Igf1/App/Trp63/Ptprz1/Pcp4	9
McT	GO:0061138	morphogenesis of a branching epithelium	7/101	215/19005	0.000150417	0.0105902	0.00843143	Tacstd2/Igf1/Csf1/Pdgfa/Trp63/Tnc/Mgp	7
McT	GO:0002821	positive regulation of adaptive immune response	5/101	95/19005	0.000152226	0.0105902	0.00843143	B2m/H2-K1/H2-D1/Anxa1/C3	5
McT	GO:0008347	glial cell migration	4/101	51/19005	0.000155	0.0105902	0.00843143	Efemp1/Csf1/Ptprz1/Tspo	4
McT	GO:0001916	positive regulation of T cell mediated cytotoxicity	3/101	21/19005	0.000180731	0.0119954	0.00955022	B2m/H2-K1/H2-D1	3
McT	GO:0019216	regulation of lipid metabolic process	8/101	297/19005	0.000186043	0.012005	0.00955785	Apoe/Ccdc3/Anxa1/C3/Igf1/Pdgfa/Atp1a1/Tspo	8
McT	GO:0050673	epithelial cell proliferation	9/101	381/19005	0.000195982	0.0123045	0.0097963	Apoe/Gas1/Tacstd2/Xdh/Igf1/Sparc/Ccnd1/Trp63/Fst	9
McT	GO:0038084	vascular endothelial growth factor signaling pathway	3/101	22/19005	0.000208462	0.0127436	0.0101459	Dcn/Hspb1/Xdh	3
McT	GO:0010633	negative regulation of epithelial cell migration	4/101	56/19005	0.000223226	0.0132144	0.0105208	Dcn/Apoe/Tacstd2/Pfn2	4
McT	GO:0010631	epithelial cell migration	7/101	230/19005	0.000227541	0.0132144	0.0105208	Dcn/Apoe/Hspb1/Tacstd2/Emp2/Sparc/Pfn2	7
McT	GO:0090132	epithelium migration	7/101	232/19005	0.000239875	0.013591	0.0108206	Dcn/Apoe/Hspb1/Tacstd2/Emp2/Sparc/Pfn2	7
McT	GO:0001763	morphogenesis of a branching structure	7/101	233/19005	0.000246242	0.0136195	0.0108433	Tacstd2/Igf1/Csf1/Pdgfa/Trp63/Tnc/Mgp	7
McT	GO:0090130	tissue migration	7/101	234/19005	0.000252743	0.013654	0.0108708	Dcn/Apoe/Hspb1/Tacstd2/Emp2/Sparc/Pfn2	7
McT	GO:0045428	regulation of nitric oxide biosynthetic process	4/101	59/19005	0.000273259	0.0144268	0.011486	Clu/Dynll1/Igf1/Tspo	4
McT	GO:0008610	lipid biosynthetic process	10/101	493/19005	0.000293382	0.015145	0.0120578	Apoe/Ccdc3/Anxa1/Mgll/C3/Aldh1a1/Igf1/Pdgfa/Atp1a1/Tspo	10
McT	GO:0050678	regulation of epithelial cell proliferation	8/101	319/19005	0.000301496	0.0152255	0.0121219	Apoe/Gas1/Tacstd2/Xdh/Igf1/Sparc/Ccnd1/Trp63	8
McT	GO:1901214	regulation of neuron death	8/101	323/19005	0.00032773	0.0161919	0.0128913	Apoe/Clu/Itga1/Agrn/Igf1/Trp63/Ptprz1/Pcp4	8
McT	GO:0001655	urogenital system development	8/101	324/19005	0.000334572	0.0161919	0.0128913	Tacstd2/Itga6/Fras1/Igf1/Itgb4/Pdgfa/Trp63/Tnc	8
McT	GO:0001914	regulation of T cell mediated cytotoxicity	3/101	26/19005	0.000346558	0.0164297	0.0130806	B2m/H2-K1/H2-D1	3
McT	GO:0010594	regulation of endothelial cell migration	5/101	114/19005	0.000356212	0.0165496	0.0131761	Dcn/Apoe/Hspb1/Emp2/Sparc	5
McT	GO:0048565	digestive tract development	5/101	115/19005	0.00037085	0.0168918	0.0134486	Itga6/Itgb4/Pdgfa/Trp63/Col3a1	5
McT	GO:0031099	regeneration	5/101	116/19005	0.000385938	0.017241	0.0137266	Apoe/Anxa1/Igf1/Ccnd1/Tnc	5
McT	GO:0010810	regulation of cell-substrate adhesion	6/101	180/19005	0.000399856	0.0172747	0.0137533	Tacstd2/Emp2/Itga6/Csf1/Ptprz1/Lgals1	6
McT	GO:0007015	actin filament organization	8/101	333/19005	0.000401563	0.0172747	0.0137533	Gsn/Tpm2/Tacstd2/Emp2/Tmsb4x/Pfn2/Fat1/Cald1	8
McT	GO:1901989	positive regulation of cell cycle phase transition	4/101	66/19005	0.000420594	0.0177562	0.0141367	Anxa1/App/Ccnd1/Trp63	4
McT	GO:0006809	nitric oxide biosynthetic process	4/101	67/19005	0.000445487	0.0177562	0.0141367	Clu/Dynll1/Igf1/Tspo	4
McT	GO:0050810	regulation of steroid biosynthetic process	4/101	67/19005	0.000445487	0.0177562	0.0141367	Apoe/Igf1/Atp1a1/Tspo	4
McT	GO:0042303	molting cycle	5/101	120/19005	0.000450976	0.0177562	0.0141367	Krt14/Pdgfa/Trp63/Fst/Krt17	5
McT	GO:0042633	hair cycle	5/101	120/19005	0.000450976	0.0177562	0.0141367	Krt14/Pdgfa/Trp63/Fst/Krt17	5
McT	GO:0061564	axon development	9/101	436/19005	0.000525253	0.020336	0.0161907	Apoe/Gas1/Dst/Mgll/Agrn/Cdh11/App/Tnc/Ptprz1	9
McT	GO:0030335	positive regulation of cell migration	9/101	438/19005	0.000542797	0.0206708	0.0164572	Hspb1/Itga6/Tmsb4x/Igf1/Sparc/Csf1/Pdgfa/Ptprz1/Ccl21a	9
McT	GO:0046209	nitric oxide metabolic process	4/101	71/19005	0.000555635	0.0208184	0.0165747	Clu/Dynll1/Igf1/Tspo	4
McT	GO:0046596	regulation of viral entry into host cell	3/101	31/19005	0.000587711	0.0216707	0.0172533	Gsn/Ifitm3/Lgals1	3
McT	GO:0010959	regulation of metal ion transport	8/101	357/19005	0.000635084	0.0228655	0.0182045	Atp1b1/B2m/Ahnak/Fxyd3/Agrn/Igf1/Atp1a1/Tspo	8
McT	GO:0031069	hair follicle morphogenesis	3/101	32/19005	0.000646016	0.0228655	0.0182045	Trp63/Fst/Krt17	3
McT	GO:0002822	regulation of adaptive immune response based on somatic recombination of immune receptors built from immunoglobulin superfamily domains	5/101	130/19005	0.000649643	0.0228655	0.0182045	B2m/H2-K1/H2-D1/Anxa1/C3	5
McT	GO:2000147	positive regulation of cell motility	9/101	453/19005	0.000690339	0.0239352	0.0190562	Hspb1/Itga6/Tmsb4x/Igf1/Sparc/Csf1/Pdgfa/Ptprz1/Ccl21a	9
McT	GO:0060740	prostate gland epithelium morphogenesis	3/101	33/19005	0.000707886	0.0241826	0.0192532	Igf1/Trp63/Tnc	3
McT	GO:2001057	reactive nitrogen species metabolic process	4/101	76/19005	0.000718952	0.0242047	0.0192708	Clu/Dynll1/Igf1/Tspo	4
McT	GO:0045785	positive regulation of cell adhesion	8/101	366/19005	0.000746859	0.0246451	0.0196214	Emp2/Itga6/Anxa1/Igfbp2/Igf1/Csf1/Lgals1/Ccl21a	8
McT	GO:0030324	lung development	6/101	203/19005	0.000753251	0.0246451	0.0196214	Igf1/Sparc/Tns3/Pdgfa/Tnc/Mgp	6
McT	GO:0060512	prostate gland morphogenesis	3/101	34/19005	0.000773408	0.0249531	0.0198666	Igf1/Trp63/Tnc	3
McT	GO:0030323	respiratory tube development	6/101	206/19005	0.000813028	0.0254222	0.0202401	Igf1/Sparc/Tns3/Pdgfa/Tnc/Mgp	6
McT	GO:0051272	positive regulation of cellular component movement	9/101	465/19005	0.000830713	0.0254222	0.0202401	Hspb1/Itga6/Tmsb4x/Igf1/Sparc/Csf1/Pdgfa/Ptprz1/Ccl21a	9
McT	GO:0046889	positive regulation of lipid biosynthetic process	4/101	79/19005	0.000831796	0.0254222	0.0202401	Apoe/Ccdc3/Anxa1/Igf1	4
McT	GO:1903426	regulation of reactive oxygen species biosynthetic process	4/101	79/19005	0.000831796	0.0254222	0.0202401	Clu/Dynll1/Igf1/Tspo	4
McT	GO:0001937	negative regulation of endothelial cell proliferation	3/101	35/19005	0.000842665	0.0254222	0.0202401	Apoe/Xdh/Sparc	3
McT	GO:0001501	skeletal system development	9/101	471/19005	0.000909169	0.0264057	0.0210231	Gas1/Efemp1/Igf1/Jag2/Sparc/Pdgfa/Trp63/Fst/Mgp	9
McT	GO:0002053	positive regulation of mesenchymal cell proliferation	3/101	36/19005	0.000915741	0.0264057	0.0210231	Gas1/Pdgfa/Trp63	3
McT	GO:0035924	cellular response to vascular endothelial growth factor stimulus	3/101	36/19005	0.000915741	0.0264057	0.0210231	Dcn/Hspb1/Xdh	3
McT	GO:0022409	positive regulation of cell-cell adhesion	6/101	211/19005	0.000920732	0.0264057	0.0210231	Itga6/Anxa1/Igfbp2/Igf1/Lgals1/Ccl21a	6
McT	GO:0002819	regulation of adaptive immune response	5/101	142/19005	0.000967252	0.0270929	0.0215702	B2m/H2-K1/H2-D1/Anxa1/C3	5
McT	GO:2001233	regulation of apoptotic signaling pathway	8/101	381/19005	0.000968019	0.0270929	0.0215702	Gsn/Clu/Gas1/Hspb1/Itga6/Igf1/Trp63/G0s2	8
McT	GO:0002711	positive regulation of T cell mediated immunity	3/101	37/19005	0.000992715	0.0271303	0.0216	B2m/H2-K1/H2-D1	3
McT	GO:0048730	epidermis morphogenesis	3/101	37/19005	0.000992715	0.0271303	0.0216	Trp63/Fst/Krt17	3
McT	GO:0045860	positive regulation of protein kinase activity	8/101	385/19005	0.00103509	0.0279596	0.0222602	Clu/Emp2/Itga1/Agrn/Igf1/Csf1/Pdgfa/Ccnd1	8
McT	GO:0040017	positive regulation of locomotion	9/101	483/19005	0.00108422	0.0287102	0.0228578	Hspb1/Itga6/Tmsb4x/Igf1/Sparc/Csf1/Pdgfa/Ptprz1/Ccl21a	9
McT	GO:0022612	gland morphogenesis	5/101	146/19005	0.00109515	0.0287102	0.0228578	Igf1/Csf1/Pdgfa/Trp63/Tnc	5
McT	GO:0006935	chemotaxis	9/101	484/19005	0.00109996	0.0287102	0.0228578	Gas1/Hspb1/Anxa1/Itga1/Agrn/App/Csf1/Pdgfa/Ccl21a	9
McT	GO:0042330	taxis	9/101	486/19005	0.001132	0.0289949	0.0230845	Gas1/Hspb1/Anxa1/Itga1/Agrn/App/Csf1/Pdgfa/Ccl21a	9
McT	GO:0002456	T cell mediated immunity	4/101	86/19005	0.00114276	0.0289949	0.0230845	B2m/H2-K1/H2-D1/Emp2	4
McT	GO:0008544	epidermis development	7/101	302/19005	0.00114831	0.0289949	0.0230845	Anxa1/Jag2/Pdgfa/Krtdap/Trp63/Fst/Krt17	7
McT	GO:0002708	positive regulation of lymphocyte mediated immunity	4/101	87/19005	0.001193	0.0295783	0.023549	B2m/H2-K1/H2-D1/C3	4
McT	GO:0051798	positive regulation of hair follicle development	2/101	10/19005	0.00122391	0.0295783	0.023549	Fst/Krt17	2
McT	GO:1902992	negative regulation of amyloid precursor protein catabolic process	2/101	10/19005	0.00122391	0.0295783	0.023549	Apoe/Clu	2
McT	GO:0002028	regulation of sodium ion transport	4/101	88/19005	0.00124476	0.0295783	0.023549	Atp1b1/Fxyd3/Agrn/Atp1a1	4
McT	GO:0030168	platelet activation	4/101	88/19005	0.00124476	0.0295783	0.023549	Apoe/Hspb1/Pdgfa/Myl9	4
McT	GO:0030857	negative regulation of epithelial cell differentiation	3/101	40/19005	0.00124781	0.0295783	0.023549	Xdh/Ccnd1/Trp63	3
McT	GO:0007568	aging	5/101	152/19005	0.00130999	0.0304309	0.0242278	Krt14/Apoe/Ifi27l2a/Prelp/Trp63	5
McT	GO:0043542	endothelial cell migration	5/101	152/19005	0.00130999	0.0304309	0.0242278	Dcn/Apoe/Hspb1/Emp2/Sparc	5
McT	GO:0007409	axonogenesis	8/101	406/19005	0.00145097	0.0323638	0.0257667	Apoe/Gas1/Dst/Mgll/Agrn/Cdh11/App/Ptprz1	8
McT	GO:0001909	leukocyte mediated cytotoxicity	4/101	92/19005	0.00146758	0.0323638	0.0257667	B2m/H2-K1/H2-D1/Emp2	4
McT	GO:0019218	regulation of steroid metabolic process	4/101	92/19005	0.00146758	0.0323638	0.0257667	Apoe/Igf1/Atp1a1/Tspo	4
McT	GO:0032092	positive regulation of protein binding	4/101	92/19005	0.00146758	0.0323638	0.0257667	Apoe/B2m/Agrn/Cald1	4
McT	GO:0042635	positive regulation of hair cycle	2/101	11/19005	0.00149071	0.0323638	0.0257667	Fst/Krt17	2
McT	GO:0051901	positive regulation of mitochondrial depolarization	2/101	11/19005	0.00149071	0.0323638	0.0257667	Dcn/Tspo	2
McT	GO:1900746	regulation of vascular endothelial growth factor signaling pathway	2/101	11/19005	0.00149071	0.0323638	0.0257667	Dcn/Xdh	2
McT	GO:0060541	respiratory system development	6/101	233/19005	0.00153101	0.0329309	0.0262182	Igf1/Sparc/Tns3/Pdgfa/Tnc/Mgp	6
McT	GO:0035725	sodium ion transmembrane transport	4/101	94/19005	0.00158879	0.0335524	0.026713	Atp1b1/Fxyd3/Agrn/Atp1a1	4
McT	GO:1903409	reactive oxygen species biosynthetic process	4/101	94/19005	0.00158879	0.0335524	0.026713	Clu/Dynll1/Igf1/Tspo	4
McT	GO:0060491	regulation of cell projection assembly	5/101	160/19005	0.00164299	0.0338617	0.0269592	Tacstd2/Dynll1/Agrn/Pfn2/Ccl21a	5
McT	GO:0001912	positive regulation of leukocyte mediated cytotoxicity	3/101	44/19005	0.00164717	0.0338617	0.0269592	B2m/H2-K1/H2-D1	3
McT	GO:0010464	regulation of mesenchymal cell proliferation	3/101	44/19005	0.00164717	0.0338617	0.0269592	Gas1/Pdgfa/Trp63	3
McT	GO:0014812	muscle cell migration	4/101	96/19005	0.00171681	0.034754	0.0276696	Tmsb4x/Anxa1/Igf1/Pdgfa	4
McT	GO:2000649	regulation of sodium ion transmembrane transporter activity	3/101	45/19005	0.00175806	0.034754	0.0276696	Atp1b1/Fxyd3/Agrn	3
McT	GO:0072593	reactive oxygen species metabolic process	6/101	240/19005	0.00177847	0.034754	0.0276696	Clu/Dynll1/Xdh/Igf1/Tspo/Gpx3	6
McT	GO:0032060	bleb assembly	2/101	12/19005	0.00178266	0.034754	0.0276696	Emp2/Pmp22	2
McT	GO:0060525	prostate glandular acinus development	2/101	12/19005	0.00178266	0.034754	0.0276696	Igf1/Trp63	2
McT	GO:1902547	regulation of cellular response to vascular endothelial growth factor stimulus	2/101	12/19005	0.00178266	0.034754	0.0276696	Dcn/Xdh	2
McT	GO:0033674	positive regulation of kinase activity	8/101	420/19005	0.0017953	0.034754	0.0276696	Clu/Emp2/Itga1/Agrn/Igf1/Csf1/Pdgfa/Ccnd1	8
McT	GO:0007528	neuromuscular junction development	3/101	46/19005	0.00187351	0.0353834	0.0281707	Agrn/App/Tnc	3
McT	GO:0043462	regulation of ATPase activity	3/101	46/19005	0.00187351	0.0353834	0.0281707	Atp1b1/Agrn/Pfn2	3
McT	GO:0051055	negative regulation of lipid biosynthetic process	3/101	46/19005	0.00187351	0.0353834	0.0281707	Apoe/Pdgfa/Atp1a1	3
McT	GO:1901216	positive regulation of neuron death	4/101	99/19005	0.00192201	0.0360067	0.028667	Clu/Itga1/Agrn/Ptprz1	4
McT	GO:0008630	intrinsic apoptotic signaling pathway in response to DNA damage	4/101	100/19005	0.00199402	0.0370569	0.0295031	Clu/Phlda3/Trp63/Crip1	4
McT	GO:2000377	regulation of reactive oxygen species metabolic process	5/101	169/19005	0.00208773	0.0377243	0.0300345	Clu/Dynll1/Xdh/Igf1/Tspo	5
McT	GO:1902003	regulation of beta-amyloid formation	2/101	13/19005	0.0020995	0.0377243	0.0300345	Apoe/Clu	2
McT	GO:1904181	positive regulation of membrane depolarization	2/101	13/19005	0.0020995	0.0377243	0.0300345	Dcn/Tspo	2
McT	GO:2001212	regulation of vasculogenesis	2/101	13/19005	0.0020995	0.0377243	0.0300345	Emp2/Xdh	2
McT	GO:0007566	embryo implantation	3/101	48/19005	0.00211834	0.0377243	0.0300345	Emp2/H2-Q7/Itgb4	3
McT	GO:0050870	positive regulation of T cell activation	5/101	170/19005	0.00214207	0.0377243	0.0300345	Anxa1/Igfbp2/Igf1/Lgals1/Ccl21a	5
McT	GO:0001942	hair follicle development	4/101	102/19005	0.00214361	0.0377243	0.0300345	Pdgfa/Trp63/Fst/Krt17	4
McT	GO:0048638	regulation of developmental growth	7/101	339/19005	0.00221699	0.0386122	0.0307414	Apoe/Mgll/C3/Agrn/Igf1/App/Csf1	7
McT	GO:1901342	regulation of vasculature development	6/101	251/19005	0.00222731	0.0386122	0.0307414	Dcn/Hspb1/Emp2/C3/Xdh/Sparc	6
McT	GO:0022404	molting cycle process	4/101	104/19005	0.00230078	0.0386992	0.0308107	Pdgfa/Trp63/Fst/Krt17	4
McT	GO:0022405	hair cycle process	4/101	104/19005	0.00230078	0.0386992	0.0308107	Pdgfa/Trp63/Fst/Krt17	4
McT	GO:0071621	granulocyte chemotaxis	4/101	104/19005	0.00230078	0.0386992	0.0308107	Anxa1/Itga1/Csf1/Ccl21a	4
McT	GO:0098773	skin epidermis development	4/101	104/19005	0.00230078	0.0386992	0.0308107	Pdgfa/Trp63/Fst/Krt17	4
McT	GO:0042110	T cell activation	8/101	438/19005	0.0023298	0.0386992	0.0308107	Gsn/B2m/Anxa1/Igfbp2/Igf1/Jag2/Lgals1/Ccl21a	8
McT	GO:0007596	blood coagulation	5/101	174/19005	0.00236979	0.0386992	0.0308107	Apoe/Hspb1/C3/Pdgfa/Myl9	5
McT	GO:0051099	positive regulation of binding	5/101	174/19005	0.00236979	0.0386992	0.0308107	Apoe/B2m/Agrn/Igf1/Cald1	5
McT	GO:0046718	viral entry into host cell	3/101	50/19005	0.00238218	0.0386992	0.0308107	Gsn/Ifitm3/Lgals1	3
McT	GO:0002705	positive regulation of leukocyte mediated immunity	4/101	105/19005	0.00238226	0.0386992	0.0308107	B2m/H2-K1/H2-D1/C3	4
McT	GO:0097062	dendritic spine maintenance	2/101	14/19005	0.00244094	0.0393772	0.0313504	Apoe/Tanc1	2
McT	GO:0007599	hemostasis	5/101	176/19005	0.00249003	0.0395754	0.0315082	Apoe/Hspb1/C3/Pdgfa/Myl9	5
McT	GO:0008088	axo-dendritic transport	3/101	51/19005	0.00252138	0.0395754	0.0315082	Hspb1/Dst/App	3
McT	GO:0031343	positive regulation of cell killing	3/101	51/19005	0.00252138	0.0395754	0.0315082	B2m/H2-K1/H2-D1	3
McT	GO:0046579	positive regulation of Ras protein signal transduction	3/101	51/19005	0.00252138	0.0395754	0.0315082	Igf1/Csf1/Col3a1	3
McT	GO:0050817	coagulation	5/101	177/19005	0.00255178	0.0397485	0.031646	Apoe/Hspb1/C3/Pdgfa/Myl9	5
McT	GO:0052547	regulation of peptidase activity	7/101	348/19005	0.00256663	0.0397485	0.031646	Gsn/Xdh/Igf1/App/Trp63/Timp2/Wfdc18	7
McT	GO:0048754	branching morphogenesis of an epithelial tube	5/101	178/19005	0.00261465	0.0401128	0.0319361	Tacstd2/Igf1/Csf1/Tnc/Mgp	5
McT	GO:0001906	cell killing	4/101	108/19005	0.00263861	0.0401128	0.0319361	B2m/H2-K1/H2-D1/Emp2	4
McT	GO:0010812	negative regulation of cell-substrate adhesion	3/101	52/19005	0.00266551	0.0401128	0.0319361	Tacstd2/Ptprz1/Lgals1	3
McT	GO:0030850	prostate gland development	3/101	52/19005	0.00266551	0.0401128	0.0319361	Igf1/Trp63/Tnc	3
McT	GO:1903039	positive regulation of leukocyte cell-cell adhesion	5/101	180/19005	0.00274373	0.0401128	0.0319361	Anxa1/Igfbp2/Igf1/Lgals1/Ccl21a	5
McT	GO:0002460	adaptive immune response based on somatic recombination of immune receptors built from immunoglobulin superfamily domains	6/101	262/19005	0.00275689	0.0401128	0.0319361	B2m/H2-K1/H2-D1/Emp2/Anxa1/C3	6
McT	GO:0006883	cellular sodium ion homeostasis	2/101	15/19005	0.00280674	0.0401128	0.0319361	Atp1b1/Atp1a1	2
McT	GO:0002699	positive regulation of immune effector process	5/101	181/19005	0.00280998	0.0401128	0.0319361	B2m/H2-K1/H2-D1/Anxa1/C3	5
McT	GO:0030260	entry into host cell	3/101	53/19005	0.00281463	0.0401128	0.0319361	Gsn/Ifitm3/Lgals1	3
McT	GO:0043113	receptor clustering	3/101	53/19005	0.00281463	0.0401128	0.0319361	Gsn/Apoe/Agrn	3
McT	GO:0044409	entry into host	3/101	53/19005	0.00281463	0.0401128	0.0319361	Gsn/Ifitm3/Lgals1	3
McT	GO:0051806	entry into cell of other organism involved in symbiotic interaction	3/101	53/19005	0.00281463	0.0401128	0.0319361	Gsn/Ifitm3/Lgals1	3
McT	GO:0051828	entry into other organism involved in symbiotic interaction	3/101	53/19005	0.00281463	0.0401128	0.0319361	Gsn/Ifitm3/Lgals1	3
McT	GO:0051402	neuron apoptotic process	6/101	264/19005	0.00286252	0.0405466	0.0322815	Apoe/Itga1/Agrn/App/Trp63/Pcp4	6
McT	GO:0003012	muscle system process	7/101	356/19005	0.00291179	0.0409945	0.0326381	Gsn/Atp1b1/Tpm2/Agrn/Igf1/Atp1a1/Cald1	7
McT	GO:0046847	filopodium assembly	3/101	54/19005	0.0029688	0.0412965	0.0328785	Itga6/Agrn/Itgb4	3
McT	GO:1902305	regulation of sodium ion transmembrane transport	3/101	54/19005	0.0029688	0.0412965	0.0328785	Atp1b1/Fxyd3/Agrn	3
McT	GO:0051345	positive regulation of hydrolase activity	8/101	458/19005	0.00306282	0.0422059	0.0336025	Gsn/Atp1b1/Itga6/Itga1/Agrn/Xdh/Pfn2/Ccl21a	8
McT	GO:0045927	positive regulation of growth	6/101	268/19005	0.00308287	0.0422059	0.0336025	Apoe/C3/Agrn/Igf1/Csf1/Krt17	6
McT	GO:0048736	appendage development	5/101	186/19005	0.00315872	0.0422059	0.0336025	Gas1/Itga6/Fras1/Itgb4/Trp63	5
McT	GO:0060173	limb development	5/101	186/19005	0.00315872	0.0422059	0.0336025	Gas1/Itga6/Fras1/Itgb4/Trp63	5
McT	GO:0045019	negative regulation of nitric oxide biosynthetic process	2/101	16/19005	0.00319662	0.0422059	0.0336025	Dynll1/Tspo	2
McT	GO:0055075	potassium ion homeostasis	2/101	16/19005	0.00319662	0.0422059	0.0336025	Atp1b1/Atp1a1	2
McT	GO:1902991	regulation of amyloid precursor protein catabolic process	2/101	16/19005	0.00319662	0.0422059	0.0336025	Apoe/Clu	2
McT	GO:1904406	negative regulation of nitric oxide metabolic process	2/101	16/19005	0.00319662	0.0422059	0.0336025	Dynll1/Tspo	2
McT	GO:0009416	response to light stimulus	6/101	270/19005	0.00319769	0.0422059	0.0336025	Tanc1/Meis2/App/Ccnd1/Trp63/Crip1	6
McT	GO:0042063	gliogenesis	6/101	271/19005	0.00325628	0.0424914	0.0338298	Clu/Efemp1/Igf1/Csf1/Ptprz1/Tspo	6
McT	GO:0050863	regulation of T cell activation	6/101	271/19005	0.00325628	0.0424914	0.0338298	Gsn/Anxa1/Igfbp2/Igf1/Lgals1/Ccl21a	6
McT	GO:0002709	regulation of T cell mediated immunity	3/101	56/19005	0.00329249	0.0424914	0.0338298	B2m/H2-K1/H2-D1	3
McT	GO:0010463	mesenchymal cell proliferation	3/101	56/19005	0.00329249	0.0424914	0.0338298	Gas1/Pdgfa/Trp63	3
McT	GO:0048639	positive regulation of developmental growth	5/101	190/19005	0.00345941	0.0439481	0.0349896	Apoe/C3/Agrn/Igf1/Csf1	5
McT	GO:0018149	peptide cross-linking	3/101	57/19005	0.00346212	0.0439481	0.0349896	Dcn/Anxa1/Col3a1	3
McT	GO:0048286	lung alveolus development	3/101	57/19005	0.00346212	0.0439481	0.0349896	Igf1/Tns3/Pdgfa	3
McT	GO:0010544	negative regulation of platelet activation	2/101	17/19005	0.00361032	0.0449111	0.0357563	Apoe/Pdgfa	2
McT	GO:0034205	beta-amyloid formation	2/101	17/19005	0.00361032	0.0449111	0.0357563	Apoe/Clu	2
McT	GO:0097530	granulocyte migration	4/101	118/19005	0.00362901	0.0449111	0.0357563	Anxa1/Itga1/Csf1/Ccl21a	4
McT	GO:1902904	negative regulation of supramolecular fiber organization	4/101	118/19005	0.00362901	0.0449111	0.0357563	Gsn/Clu/Tacstd2/Pfn2	4
McT	GO:0051057	positive regulation of small GTPase mediated signal transduction	3/101	58/19005	0.00363701	0.0449111	0.0357563	Igf1/Csf1/Col3a1	3
McT	GO:0022407	regulation of cell-cell adhesion	7/101	371/19005	0.00365398	0.0449111	0.0357563	Gsn/Itga6/Anxa1/Igfbp2/Igf1/Lgals1/Ccl21a	7
McT	GO:1902532	negative regulation of intracellular signal transduction	8/101	473/19005	0.00372211	0.0450173	0.0358409	Dcn/Apoe/Clu/Hspb1/Phlda3/Xdh/Igf1/Timp2	8
McT	GO:0010970	transport along microtubule	4/101	119/19005	0.00374014	0.0450173	0.0358409	Hspb1/Dst/Dynll1/App	4
McT	GO:0014013	regulation of gliogenesis	4/101	119/19005	0.00374014	0.0450173	0.0358409	Efemp1/Csf1/Ptprz1/Tspo	4
McT	GO:0099111	microtubule-based transport	4/101	119/19005	0.00374014	0.0450173	0.0358409	Hspb1/Dst/Dynll1/App	4
McT	GO:0009314	response to radiation	7/101	373/19005	0.00376292	0.045058	0.0358733	Tanc1/Meis2/App/Ccnd1/Trp63/Crip1/Col3a1	7
McT	GO:0072001	renal system development	6/101	282/19005	0.00395501	0.0471153	0.0375112	Tacstd2/Itga6/Fras1/Itgb4/Pdgfa/Trp63	6
McT	GO:1901992	positive regulation of mitotic cell cycle phase transition	3/101	60/19005	0.00400277	0.047249	0.0376176	Anxa1/App/Ccnd1	3
McT	GO:0010971	positive regulation of G2/M transition of mitotic cell cycle	2/101	18/19005	0.00404759	0.047249	0.0376176	App/Ccnd1	2
McT	GO:0051797	regulation of hair follicle development	2/101	18/19005	0.00404759	0.047249	0.0376176	Fst/Krt17	2
McT	GO:0090030	regulation of steroid hormone biosynthetic process	2/101	18/19005	0.00404759	0.047249	0.0376176	Igf1/Atp1a1	2
McT	GO:0043393	regulation of protein binding	5/101	198/19005	0.00412176	0.0476361	0.0379258	Apoe/B2m/Agrn/App/Cald1	5
McT	GO:0046578	regulation of Ras protein signal transduction	5/101	198/19005	0.00412176	0.0476361	0.0379258	Apoe/Igf1/Csf1/Timp2/Col3a1	5
McT	GO:0008542	visual learning	3/101	61/19005	0.00419374	0.0482229	0.038393	Tanc1/Meis2/App	3
McT	GO:0001558	regulation of cell growth	7/101	381/19005	0.0042236	0.0482229	0.038393	Apoe/Gas1/Igfbp2/Mgll/Igf1/Crim1/Krt17	7
McT	GO:1903037	regulation of leukocyte cell-cell adhesion	6/101	286/19005	0.00423481	0.0482229	0.038393	Gsn/Anxa1/Igfbp2/Igf1/Lgals1/Ccl21a	6
McT	GO:0016049	cell growth	8/101	485/19005	0.00432483	0.0490077	0.0390178	Apoe/Gas1/Igfbp2/Mgll/Igf1/Crim1/App/Krt17	8
McT	GO:0014068	positive regulation of phosphatidylinositol 3-kinase signaling	3/101	62/19005	0.00439016	0.0492885	0.0392414	Dcn/Igf1/Pdgfa	3
McT	GO:0050792	regulation of viral process	5/101	201/19005	0.00439205	0.0492885	0.0392414	Gsn/Apoe/Ifitm3/Bst2/Lgals1	5
McT	GO:0010759	positive regulation of macrophage chemotaxis	2/101	19/19005	0.00450816	0.0493938	0.0393253	Csf1/Ccl21a	2
McT	GO:0035455	response to interferon-alpha	2/101	19/19005	0.00450816	0.0493938	0.0393253	Ifitm3/Bst2	2
McT	GO:0051900	regulation of mitochondrial depolarization	2/101	19/19005	0.00450816	0.0493938	0.0393253	Dcn/Tspo	2
McT	GO:0070208	protein heterotrimerization	2/101	19/19005	0.00450816	0.0493938	0.0393253	Col6a1/Col6a2	2
McT	GO:1902751	positive regulation of cell cycle G2/M phase transition	2/101	19/19005	0.00450816	0.0493938	0.0393253	App/Ccnd1	2
McT	GO:0019221	cytokine-mediated signaling pathway	6/101	290/19005	0.00452901	0.0493938	0.0393253	Dcn/Ccdc3/Ifitm3/Il17re/Csf1/Ccl21a	6
McT	GO:0018108	peptidyl-tyrosine phosphorylation	6/101	291/19005	0.00460486	0.0499864	0.0397971	Efemp1/Agrn/Igf1/App/Pdgfa/Ptprz1	6
nT	GO:0030198	extracellular matrix organization	11/56	199/19005	1.24e-11	8.74e-09	6.52e-09	Col14a1/Tnxb/Dpt/Col1a2/Smoc2/Sfrp2/Col1a1/Dpp4/Fn1/Sema5a/Col3a1	11
nT	GO:0043062	extracellular structure organization	11/56	200/19005	1.31e-11	8.74e-09	6.52e-09	Col14a1/Tnxb/Dpt/Col1a2/Smoc2/Sfrp2/Col1a1/Dpp4/Fn1/Sema5a/Col3a1	11
nT	GO:0030199	collagen fibril organization	7/56	39/19005	1.87e-11	8.74e-09	6.52e-09	Col14a1/Tnxb/Dpt/Col1a2/Sfrp2/Col1a1/Col3a1	7
nT	GO:0001525	angiogenesis	9/56	423/19005	3.69e-06	0.00129567	0.000966272	Ecm1/Ace/Sfrp2/Serpinf1/Tmem100/Fn1/Sema5a/Hspb1/Anxa3	9
nT	GO:1904018	positive regulation of vasculature development	6/56	148/19005	4.75e-06	0.00133179	0.000993212	Ecm1/Sfrp2/Tmem100/Sema5a/Hspb1/Anxa3	6
nT	GO:1901342	regulation of vasculature development	7/56	251/19005	8.61e-06	0.0020138	0.00150183	Ecm1/Sfrp2/Serpinf1/Tmem100/Sema5a/Hspb1/Anxa3	7
nT	GO:0031589	cell-substrate adhesion	7/56	296/19005	2.5e-05	0.00500907	0.00373561	Tnxb/S100a10/Smoc2/Col1a1/Fbln2/Fn1/Col3a1	7
nT	GO:0007178	transmembrane receptor protein serine/threonine kinase signaling pathway	7/56	309/19005	3.29e-05	0.00517706	0.0038609	Nbl1/Sfrp4/Col1a2/Sfrp2/Tmem100/Aspn/Col3a1	7
nT	GO:0071230	cellular response to amino acid stimulus	4/56	62/19005	3.32e-05	0.00517706	0.0038609	Col1a2/Col1a1/Col3a1/Mmp3	4
nT	GO:0045766	positive regulation of angiogenesis	5/56	131/19005	4.15e-05	0.00582674	0.00434541	Ecm1/Sfrp2/Sema5a/Hspb1/Anxa3	5
nT	GO:0001667	ameboidal-type cell migration	7/56	331/19005	5.09e-05	0.00611458	0.00456007	Dpp4/Serpinf1/Fn1/Sema5a/Hspb1/Sema3c/Anxa3	7
nT	GO:0045765	regulation of angiogenesis	6/56	226/19005	5.23e-05	0.00611458	0.00456007	Ecm1/Sfrp2/Serpinf1/Sema5a/Hspb1/Anxa3	6
nT	GO:0042060	wound healing	7/56	341/19005	6.14e-05	0.0062412	0.0046545	Anxa1/Mustn1/Scara5/Col1a1/Fn1/Col3a1/Hspb1	7
nT	GO:0090263	positive regulation of canonical Wnt signaling pathway	4/56	73/19005	6.33e-05	0.0062412	0.0046545	Sfrp4/Sfrp2/Col1a1/Dkk2	4
nT	GO:0043200	response to amino acid	4/56	74/19005	6.67e-05	0.0062412	0.0046545	Col1a2/Col1a1/Col3a1/Mmp3	4
nT	GO:0051271	negative regulation of cellular component movement	6/56	244/19005	7.99e-05	0.00688565	0.00513512	Lrp1/Nbl1/Sfrp2/Serpinf1/Sema5a/Col3a1	6
nT	GO:0043542	endothelial cell migration	5/56	152/19005	8.42e-05	0.00688565	0.00513512	Dpp4/Serpinf1/Sema5a/Hspb1/Anxa3	5
nT	GO:0050769	positive regulation of neurogenesis	8/56	490/19005	8.83e-05	0.00688565	0.00513512	Nbl1/Timp2/Cdon/Ace/Serpinf1/Fn1/Sema5a/Hspb1	8
nT	GO:0071229	cellular response to acid chemical	5/56	156/19005	9.52e-05	0.00703276	0.00524483	Col1a2/S100a10/Col1a1/Col3a1/Mmp3	5
nT	GO:0040013	negative regulation of locomotion	6/56	262/19005	0.00011814	0.00819258	0.00610978	Lrp1/Nbl1/Sfrp2/Serpinf1/Sema5a/Col3a1	6
nT	GO:0001558	regulation of cell growth	7/56	381/19005	0.000122626	0.00819258	0.00610978	Col14a1/Igfbp6/Sfrp2/Pi16/Gas1/Fn1/Sema5a	7
nT	GO:0045666	positive regulation of neuron differentiation	7/56	396/19005	0.000155644	0.00992585	0.00740241	Nbl1/Timp2/Cdon/Serpinf1/Fn1/Sema5a/Hspb1	7
nT	GO:0010810	regulation of cell-substrate adhesion	5/56	180/19005	0.000186245	0.011361	0.00847267	S100a10/Smoc2/Col1a1/Fbln2/Fn1	5
nT	GO:0045861	negative regulation of proteolysis	6/56	289/19005	0.00020132	0.0115768	0.00863363	Ecm1/Timp2/Sfrp2/Pi16/Cst3/Gas1	6
nT	GO:0048762	mesenchymal cell differentiation	5/56	184/19005	0.000206286	0.0115768	0.00863363	Sfrp2/Col1a1/Tmem100/Fn1/Sema3c	5
nT	GO:0009611	response to wounding	7/56	421/19005	0.000226478	0.0122211	0.00911414	Anxa1/Mustn1/Scara5/Col1a1/Fn1/Col3a1/Hspb1	7
nT	GO:0030177	positive regulation of Wnt signaling pathway	4/56	105/19005	0.00025908	0.0134626	0.01004	Sfrp4/Sfrp2/Col1a1/Dkk2	4
nT	GO:0030335	positive regulation of cell migration	7/56	438/19005	0.000288066	0.0144342	0.0107646	Gpnmb/Col1a1/Fn1/Sema5a/Hspb1/Anxa3/Mmp3	7
nT	GO:0010811	positive regulation of cell-substrate adhesion	4/56	111/19005	0.000320376	0.0154995	0.0115591	S100a10/Smoc2/Fbln2/Fn1	4
nT	GO:2000147	positive regulation of cell motility	7/56	453/19005	0.000353019	0.01605	0.0119696	Gpnmb/Col1a1/Fn1/Sema5a/Hspb1/Anxa3/Mmp3	7
nT	GO:0010594	regulation of endothelial cell migration	4/56	114/19005	0.000354632	0.01605	0.0119696	Serpinf1/Sema5a/Hspb1/Anxa3	4
nT	GO:0010466	negative regulation of peptidase activity	5/56	210/19005	0.000379551	0.016641	0.0124103	Ecm1/Timp2/Sfrp2/Pi16/Cst3	5
nT	GO:0051272	positive regulation of cellular component movement	7/56	465/19005	0.000413046	0.0175607	0.0130962	Gpnmb/Col1a1/Fn1/Sema5a/Hspb1/Anxa3/Mmp3	7
nT	GO:0030336	negative regulation of cell migration	5/56	217/19005	0.000440935	0.0177742	0.0132555	Lrp1/Nbl1/Sfrp2/Serpinf1/Col3a1	5
nT	GO:0043589	skin morphogenesis	2/56	11/19005	0.0004611	0.0177742	0.0132555	Col1a2/Col1a1	2
nT	GO:0070206	protein trimerization	3/56	53/19005	0.000511382	0.0177742	0.0132555	Col1a2/Scara5/Col1a1	3
nT	GO:0040017	positive regulation of locomotion	7/56	483/19005	0.000518183	0.0177742	0.0132555	Gpnmb/Col1a1/Fn1/Sema5a/Hspb1/Anxa3/Mmp3	7
nT	GO:0006935	chemotaxis	7/56	484/19005	0.000524597	0.0177742	0.0132555	Nbl1/Anxa1/Gas1/Fn1/Sema5a/Hspb1/Sema3c	7
nT	GO:0016049	cell growth	7/56	485/19005	0.000531075	0.0177742	0.0132555	Col14a1/Igfbp6/Sfrp2/Pi16/Gas1/Fn1/Sema5a	7
nT	GO:0042330	taxis	7/56	486/19005	0.000537617	0.0177742	0.0132555	Nbl1/Anxa1/Gas1/Fn1/Sema5a/Hspb1/Sema3c	7
nT	GO:0051346	negative regulation of hydrolase activity	6/56	349/19005	0.000550338	0.0177742	0.0132555	Ecm1/Timp2/Anxa1/Sfrp2/Pi16/Cst3	6
nT	GO:2000146	negative regulation of cell motility	5/56	228/19005	0.000552186	0.0177742	0.0132555	Lrp1/Nbl1/Sfrp2/Serpinf1/Col3a1	5
nT	GO:0035413	positive regulation of catenin import into nucleus	2/56	12/19005	0.000552273	0.0177742	0.0132555	Sfrp2/Sema5a	2
nT	GO:0001101	response to acid chemical	5/56	230/19005	0.000574492	0.0177742	0.0132555	Col1a2/S100a10/Col1a1/Col3a1/Mmp3	5
nT	GO:0010631	epithelial cell migration	5/56	230/19005	0.000574492	0.0177742	0.0132555	Dpp4/Serpinf1/Sema5a/Hspb1/Anxa3	5
nT	GO:0090132	epithelium migration	5/56	232/19005	0.000597468	0.0177742	0.0132555	Dpp4/Serpinf1/Sema5a/Hspb1/Anxa3	5
nT	GO:0030178	negative regulation of Wnt signaling pathway	4/56	132/19005	0.00061745	0.0177742	0.0132555	Lrp1/Sfrp4/Sfrp2/Dkk2	4
nT	GO:0090130	tissue migration	5/56	234/19005	0.000621129	0.0177742	0.0132555	Dpp4/Serpinf1/Sema5a/Hspb1/Anxa3	5
nT	GO:0060485	mesenchyme development	5/56	235/19005	0.00063322	0.0177742	0.0132555	Sfrp2/Col1a1/Tmem100/Fn1/Sema3c	5
nT	GO:0018149	peptide cross-linking	3/56	57/19005	0.000633436	0.0177742	0.0132555	Anxa1/Fn1/Col3a1	3
nT	GO:0010715	regulation of extracellular matrix disassembly	2/56	13/19005	0.000651452	0.0179213	0.0133652	Dpp4/Sema5a	2
nT	GO:0045785	positive regulation of cell adhesion	6/56	366/19005	0.000705996	0.0190483	0.0142057	S100a10/Anxa1/Smoc2/Dpp4/Fbln2/Fn1	6
nT	GO:0030111	regulation of Wnt signaling pathway	5/56	244/19005	0.000750154	0.0197093	0.0146986	Lrp1/Sfrp4/Sfrp2/Col1a1/Dkk2	5
nT	GO:2001028	positive regulation of endothelial cell chemotaxis	2/56	14/19005	0.000758591	0.0197093	0.0146986	Sema5a/Hspb1	2
nT	GO:0010595	positive regulation of endothelial cell migration	3/56	68/19005	0.00106038	0.0268442	0.0200196	Sema5a/Hspb1/Anxa3	3
nT	GO:0030509	BMP signaling pathway	4/56	153/19005	0.00107147	0.0268442	0.0200196	Nbl1/Sfrp4/Sfrp2/Tmem100	4
nT	GO:0032612	interleukin-1 production	3/56	70/19005	0.0011534	0.02839	0.0211724	S100a13/Anxa1/Hspb1	3
nT	GO:0071772	response to BMP	4/56	164/19005	0.00138473	0.0319538	0.0238302	Nbl1/Sfrp4/Sfrp2/Tmem100	4
nT	GO:0071773	cellular response to BMP stimulus	4/56	164/19005	0.00138473	0.0319538	0.0238302	Nbl1/Sfrp4/Sfrp2/Tmem100	4
nT	GO:0070168	negative regulation of biomineral tissue development	2/56	19/19005	0.00141207	0.0319538	0.0238302	Ecm1/Aspn	2
nT	GO:0070208	protein heterotrimerization	2/56	19/19005	0.00141207	0.0319538	0.0238302	Col1a2/Col1a1	2
nT	GO:2001026	regulation of endothelial cell chemotaxis	2/56	19/19005	0.00141207	0.0319538	0.0238302	Sema5a/Hspb1	2
nT	GO:0030308	negative regulation of cell growth	4/56	168/19005	0.00151298	0.0333003	0.0248344	Sfrp2/Pi16/Gas1/Sema5a	4
nT	GO:1904035	regulation of epithelial cell apoptotic process	3/56	77/19005	0.00151904	0.0333003	0.0248344	Sfrp4/Cd248/Sema5a	3
nT	GO:0061050	regulation of cell growth involved in cardiac muscle cell development	2/56	20/19005	0.00156601	0.0335131	0.0249931	Col14a1/Pi16	2
nT	GO:0032963	collagen metabolic process	3/56	78/19005	0.00157653	0.0335131	0.0249931	Tnxb/Col1a1/Mmp3	3
nT	GO:0044259	multicellular organismal macromolecule metabolic process	3/56	79/19005	0.00163536	0.0342448	0.0255388	Tnxb/Col1a1/Mmp3	3
nT	GO:0034505	tooth mineralization	2/56	21/19005	0.00172758	0.035644	0.0265823	Col1a1/Aspn	2
nT	GO:0050920	regulation of chemotaxis	4/56	176/19005	0.00179397	0.0364774	0.0272037	Nbl1/Fn1/Sema5a/Hspb1	4
nT	GO:0010632	regulation of epithelial cell migration	4/56	178/19005	0.0018695	0.0374702	0.0279442	Serpinf1/Sema5a/Hspb1/Anxa3	4
nT	GO:0007160	cell-matrix adhesion	4/56	180/19005	0.00194722	0.0379437	0.0282973	Tnxb/S100a10/Fn1/Col3a1	4
nT	GO:0060828	regulation of canonical Wnt signaling pathway	4/56	180/19005	0.00194722	0.0379437	0.0282973	Sfrp4/Sfrp2/Col1a1/Dkk2	4
nT	GO:0031954	positive regulation of protein autophosphorylation	2/56	23/19005	0.00207347	0.039312	0.0293177	Gpnmb/Ace	2
nT	GO:2000050	regulation of non-canonical Wnt signaling pathway	2/56	23/19005	0.00207347	0.039312	0.0293177	Sfrp4/Sfrp2	2
nT	GO:0030510	regulation of BMP signaling pathway	3/56	88/19005	0.00222731	0.0416656	0.031073	Nbl1/Sfrp4/Sfrp2	3
nT	GO:0050678	regulation of epithelial cell proliferation	5/56	319/19005	0.00244875	0.0435001	0.0324411	Ecm1/Sfrp2/Serpinf1/Gas1/Sema5a	5
nT	GO:0002446	neutrophil mediated immunity	2/56	25/19005	0.0024494	0.0435001	0.0324411	Ace/Anxa3	2
nT	GO:0035412	regulation of catenin import into nucleus	2/56	25/19005	0.0024494	0.0435001	0.0324411	Sfrp2/Sema5a	2
nT	GO:0071425	hematopoietic stem cell proliferation	2/56	25/19005	0.0024494	0.0435001	0.0324411	Ace/Sfrp2	2
nT	GO:0001501	skeletal system development	6/56	471/19005	0.00255488	0.0446437	0.0332939	Sfrp4/Col1a2/Mustn1/Sfrp2/Col1a1/Gas1	6
nT	GO:0048640	negative regulation of developmental growth	3/56	93/19005	0.00260667	0.0446437	0.0332939	Sfrp2/Pi16/Sema5a	3
nT	GO:1902532	negative regulation of intracellular signal transduction	6/56	473/19005	0.00260925	0.0446437	0.0332939	Timp2/Sfrp4/Sfrp2/Aspn/Hspb1/Mmp3	6
nT	GO:0060349	bone morphogenesis	3/56	95/19005	0.00276889	0.046041	0.034336	Sfrp4/Sfrp2/Col1a1	3
nT	GO:0014812	muscle cell migration	3/56	96/19005	0.00285229	0.046041	0.034336	Lrp1/Anxa1/Ace	3
nT	GO:0002828	regulation of type 2 immune response	2/56	27/19005	0.002855	0.046041	0.034336	Ecm1/Anxa1	2
nT	GO:0035411	catenin import into nucleus	2/56	27/19005	0.002855	0.046041	0.034336	Sfrp2/Sema5a	2
nT	GO:0035767	endothelial cell chemotaxis	2/56	27/19005	0.002855	0.046041	0.034336	Sema5a/Hspb1	2
nT	GO:0022617	extracellular matrix disassembly	2/56	28/19005	0.00306882	0.0461577	0.034423	Dpp4/Sema5a	2
nT	GO:0048638	regulation of developmental growth	5/56	339/19005	0.00318062	0.0461577	0.034423	Col14a1/Sfrp2/Pi16/Fn1/Sema5a	5
nT	GO:0044236	multicellular organism metabolic process	3/56	100/19005	0.00320132	0.0461577	0.034423	Tnxb/Col1a1/Mmp3	3
nT	GO:0090090	negative regulation of canonical Wnt signaling pathway	3/56	100/19005	0.00320132	0.0461577	0.034423	Sfrp4/Sfrp2/Dkk2	3
nT	GO:0090101	negative regulation of transmembrane receptor protein serine/threonine kinase signaling pathway	3/56	100/19005	0.00320132	0.0461577	0.034423	Nbl1/Sfrp2/Aspn	3
nT	GO:1904019	epithelial cell apoptotic process	3/56	100/19005	0.00320132	0.0461577	0.034423	Sfrp4/Cd248/Sema5a	3
nT	GO:0090092	regulation of transmembrane receptor protein serine/threonine kinase signaling pathway	4/56	208/19005	0.00328223	0.0461577	0.034423	Nbl1/Sfrp4/Sfrp2/Aspn	4
nT	GO:0003298	physiological muscle hypertrophy	2/56	29/19005	0.00328993	0.0461577	0.034423	Col14a1/Pi16	2
nT	GO:0003301	physiological cardiac muscle hypertrophy	2/56	29/19005	0.00328993	0.0461577	0.034423	Col14a1/Pi16	2
nT	GO:0050482	arachidonic acid secretion	2/56	29/19005	0.00328993	0.0461577	0.034423	Anxa1/Ace	2
nT	GO:0061049	cell growth involved in cardiac muscle cell development	2/56	29/19005	0.00328993	0.0461577	0.034423	Col14a1/Pi16	2
nT	GO:1903963	arachidonate transport	2/56	29/19005	0.00328993	0.0461577	0.034423	Anxa1/Ace	2
nT	GO:1904037	positive regulation of epithelial cell apoptotic process	2/56	29/19005	0.00328993	0.0461577	0.034423	Sfrp4/Cd248	2
nT	GO:1903053	regulation of extracellular matrix organization	2/56	30/19005	0.00351828	0.0486682	0.0362953	Dpp4/Sema5a	2
nT	GO:0052547	regulation of peptidase activity	5/56	348/19005	0.00355688	0.0486682	0.0362953	Ecm1/Timp2/Sfrp2/Pi16/Cst3	5
nT	GO:0048588	developmental cell growth	4/56	213/19005	0.00357293	0.0486682	0.0362953	Col14a1/Pi16/Fn1/Sema5a	4
nT	GO:0042476	odontogenesis	3/56	105/19005	0.00367305	0.0495509	0.0369536	Col1a1/Gas1/Aspn	3
PcT	GO:0002474	antigen processing and presentation of peptide antigen via MHC class I	4/43	39/19005	1.76e-06	0.00262499	0.00182022	B2m/H2-K1/H2-Q7/H2-Q6	4
PcT	GO:0019882	antigen processing and presentation	5/43	103/19005	3.47e-06	0.00262499	0.00182022	B2m/H2-K1/H2-Q7/H2-Q6/Ccl21a	5
PcT	GO:0048002	antigen processing and presentation of peptide antigen	4/43	58/19005	8.82e-06	0.00410271	0.00284489	B2m/H2-K1/H2-Q7/H2-Q6	4
PcT	GO:0002822	regulation of adaptive immune response based on somatic recombination of immune receptors built from immunoglobulin superfamily domains	5/43	130/19005	1.08e-05	0.00410271	0.00284489	B2m/Anxa1/H2-K1/Il33/C3	5
PcT	GO:0002819	regulation of adaptive immune response	5/43	142/19005	1.66e-05	0.00503598	0.00349203	B2m/Anxa1/H2-K1/Il33/C3	5
PcT	GO:0034341	response to interferon-gamma	4/43	84/19005	3.84e-05	0.00872096	0.00604726	H2-Q7/Bst2/Ubd/Ccl21a	4
PcT	GO:0009611	response to wounding	7/43	421/19005	4.03e-05	0.00872096	0.00604726	Anxa1/Apoe/Gsn/Fn1/Hspb1/Tnc/C3	7
PcT	GO:0002824	positive regulation of adaptive immune response based on somatic recombination of immune receptors built from immunoglobulin superfamily domains	4/43	89/19005	4.82e-05	0.00895873	0.00621214	B2m/Anxa1/H2-K1/C3	4
PcT	GO:0002699	positive regulation of immune effector process	5/43	181/19005	5.32e-05	0.00895873	0.00621214	B2m/Anxa1/H2-K1/Il33/C3	5
PcT	GO:0002821	positive regulation of adaptive immune response	4/43	95/19005	6.23e-05	0.00943363	0.00654144	B2m/Anxa1/H2-K1/C3	4
PcT	GO:0042060	wound healing	6/43	341/19005	0.000111195	0.0153146	0.0106194	Anxa1/Apoe/Gsn/Fn1/Hspb1/C3	6
PcT	GO:0001819	positive regulation of cytokine production	6/43	368/19005	0.000168429	0.0212641	0.0147449	B2m/Anxa1/Clu/Hspb1/Il33/C3	6
PcT	GO:0002483	antigen processing and presentation of endogenous peptide antigen	2/43	10/19005	0.000222443	0.0240715	0.0166916	B2m/H2-K1	2
PcT	GO:1902992	negative regulation of amyloid precursor protein catabolic process	2/43	10/19005	0.000222443	0.0240715	0.0166916	Apoe/Clu	2
PcT	GO:0045807	positive regulation of endocytosis	4/43	137/19005	0.000256422	0.02513	0.0174255	B2m/Apoe/Ccl21a/C3	4
PcT	GO:0032103	positive regulation of response to external stimulus	5/43	255/19005	0.000265399	0.02513	0.0174255	Fn1/Hspb1/Il33/Ccl21a/C3	5
PcT	GO:0002460	adaptive immune response based on somatic recombination of immune receptors built from immunoglobulin superfamily domains	5/43	262/19005	0.000300678	0.0257106	0.0178281	B2m/Anxa1/H2-K1/Il33/C3	5
PcT	GO:0019883	antigen processing and presentation of endogenous antigen	2/43	12/19005	0.000325313	0.0257106	0.0178281	B2m/H2-K1	2
PcT	GO:1990000	amyloid fibril formation	2/43	12/19005	0.000325313	0.0257106	0.0178281	Clu/Gsn	2
PcT	GO:0050727	regulation of inflammatory response	5/43	269/19005	0.000339413	0.0257106	0.0178281	Anxa1/Mgll/Apoe/Il33/C3	5
PcT	GO:0045862	positive regulation of proteolysis	5/43	276/19005	0.000381825	0.0264373	0.0183321	Apoe/Clu/Gsn/Il33/C3	5
PcT	GO:1902003	regulation of beta-amyloid formation	2/43	13/19005	0.000383909	0.0264373	0.0183321	Apoe/Clu	2
PcT	GO:0061564	axon development	6/43	436/19005	0.000418351	0.0275566	0.0191082	Mgll/Apoe/Fn1/Dst/Tnc/Gas1	6
PcT	GO:0044403	symbiosis, encompassing mutualism through parasitism	6/43	458/19005	0.000542654	0.0287411	0.0199296	Apoe/Gsn/Fn1/Ifi27l2a/Bst2/Il33	6
PcT	GO:0044419	interspecies interaction between organisms	6/43	462/19005	0.00056806	0.0287411	0.0199296	Apoe/Gsn/Fn1/Ifi27l2a/Bst2/Il33	6
PcT	GO:0060627	regulation of vesicle-mediated transport	6/43	462/19005	0.00056806	0.0287411	0.0199296	B2m/Anxa1/Apoe/Gas1/Ccl21a/C3	6
PcT	GO:0070613	regulation of protein processing	3/43	72/19005	0.000577113	0.0287411	0.0199296	Gsn/Gas1/C3	3
PcT	GO:0022010	central nervous system myelination	2/43	16/19005	0.000588088	0.0287411	0.0199296	Clu/Nkx6-2	2
PcT	GO:0032291	axon ensheathment in central nervous system	2/43	16/19005	0.000588088	0.0287411	0.0199296	Clu/Nkx6-2	2
PcT	GO:1902991	regulation of amyloid precursor protein catabolic process	2/43	16/19005	0.000588088	0.0287411	0.0199296	Apoe/Clu	2
PcT	GO:1903317	regulation of protein maturation	3/43	73/19005	0.0006009	0.0287411	0.0199296	Gsn/Gas1/C3	3
PcT	GO:0031345	negative regulation of cell projection organization	4/43	172/19005	0.000607073	0.0287411	0.0199296	B2m/H2-K1/Apoe/Ccl21a	4
PcT	GO:0034205	beta-amyloid formation	2/43	17/19005	0.000665543	0.0297048	0.0205978	Apoe/Clu	2
PcT	GO:0002697	regulation of immune effector process	5/43	312/19005	0.000666642	0.0297048	0.0205978	B2m/Anxa1/H2-K1/Il33/C3	5
PcT	GO:0007160	cell-matrix adhesion	4/43	180/19005	0.000719809	0.0311575	0.0216051	Bcam/Fn1/Itga6/S100a10	4
PcT	GO:0002478	antigen processing and presentation of exogenous peptide antigen	2/43	20/19005	0.000925805	0.0368574	0.0255576	B2m/H2-K1	2
PcT	GO:0010954	positive regulation of protein processing	2/43	20/19005	0.000925805	0.0368574	0.0255576	Gsn/C3	2
PcT	GO:0070841	inclusion body assembly	2/43	20/19005	0.000925805	0.0368574	0.0255576	Clu/Ubd	2
PcT	GO:0002708	positive regulation of lymphocyte mediated immunity	3/43	87/19005	0.00100177	0.0368574	0.0255576	B2m/H2-K1/C3	3
PcT	GO:0001774	microglial cell activation	2/43	21/19005	0.00102179	0.0368574	0.0255576	Clu/Il33	2
PcT	GO:0001916	positive regulation of T cell mediated cytotoxicity	2/43	21/19005	0.00102179	0.0368574	0.0255576	B2m/H2-K1	2
PcT	GO:1903319	positive regulation of protein maturation	2/43	21/19005	0.00102179	0.0368574	0.0255576	Gsn/C3	2
PcT	GO:0030516	regulation of axon extension	3/43	90/19005	0.00110509	0.0389352	0.0269983	Mgll/Apoe/Fn1	3
PcT	GO:0031579	membrane raft organization	2/43	23/19005	0.00122748	0.0411256	0.0285172	Gsn/S100a10	2
PcT	GO:2001234	negative regulation of apoptotic signaling pathway	4/43	208/19005	0.00123162	0.0411256	0.0285172	Clu/Hspb1/Itga6/Gas1	4
PcT	GO:0002250	adaptive immune response	5/43	359/19005	0.0012487	0.0411256	0.0285172	B2m/Anxa1/H2-K1/Il33/C3	5
PcT	GO:0002825	regulation of T-helper 1 type immune response	2/43	24/19005	0.00133715	0.0414177	0.0287197	Anxa1/Il33	2
PcT	GO:0042987	amyloid precursor protein catabolic process	2/43	24/19005	0.00133715	0.0414177	0.0287197	Apoe/Clu	2
PcT	GO:0045785	positive regulation of cell adhesion	5/43	366/19005	0.00136008	0.0414177	0.0287197	Anxa1/Fn1/Itga6/S100a10/Ccl21a	5
PcT	GO:0019884	antigen processing and presentation of exogenous antigen	2/43	25/19005	0.00145134	0.0414177	0.0287197	B2m/H2-K1	2
PcT	GO:0016485	protein processing	4/43	218/19005	0.00146398	0.0414177	0.0287197	Gsn/Gas1/Oma1/C3	4
PcT	GO:0030100	regulation of endocytosis	4/43	219/19005	0.00148878	0.0414177	0.0287197	B2m/Apoe/Ccl21a/C3	4
PcT	GO:0010035	response to inorganic substance	5/43	375/19005	0.00151391	0.0414177	0.0287197	B2m/Anxa1/Gsn/Fn1/Crip1	5
PcT	GO:0010038	response to metal ion	4/43	221/19005	0.00153927	0.0414177	0.0287197	B2m/Gsn/Fn1/Crip1	4
PcT	GO:0001914	regulation of T cell mediated cytotoxicity	2/43	26/19005	0.00157004	0.0414177	0.0287197	B2m/H2-K1	2
PcT	GO:0045109	intermediate filament organization	2/43	26/19005	0.00157004	0.0414177	0.0287197	Krt14/Krt17	2
PcT	GO:0001558	regulation of cell growth	5/43	381/19005	0.00162337	0.0414177	0.0287197	Mgll/Apoe/Fn1/Gas1/Krt17	5
PcT	GO:2001233	regulation of apoptotic signaling pathway	5/43	381/19005	0.00162337	0.0414177	0.0287197	Clu/Gsn/Hspb1/Itga6/Gas1	5
PcT	GO:0002021	response to dietary excess	2/43	27/19005	0.00169321	0.0414177	0.0287197	Apoe/Oma1	2
PcT	GO:0002828	regulation of type 2 immune response	2/43	27/19005	0.00169321	0.0414177	0.0287197	Anxa1/Il33	2
PcT	GO:0002705	positive regulation of leukocyte mediated immunity	3/43	105/19005	0.00172232	0.0414177	0.0287197	B2m/H2-K1/C3	3
PcT	GO:0042476	odontogenesis	3/43	105/19005	0.00172232	0.0414177	0.0287197	Itga6/Gas1/Id3	3
PcT	GO:0061387	regulation of extent of cell growth	3/43	105/19005	0.00172232	0.0414177	0.0287197	Mgll/Apoe/Fn1	3
PcT	GO:0050435	beta-amyloid metabolic process	2/43	28/19005	0.00182084	0.042851	0.0297136	Apoe/Clu	2
PcT	GO:0060560	developmental growth involved in morphogenesis	4/43	232/19005	0.00183849	0.042851	0.0297136	Mgll/Apoe/Fn1/Tnc	4
PcT	GO:0006639	acylglycerol metabolic process	3/43	111/19005	0.00201886	0.0444568	0.0308271	Mgll/Apoe/C3	3
PcT	GO:0010811	positive regulation of cell-substrate adhesion	3/43	111/19005	0.00201886	0.0444568	0.0308271	Fn1/Itga6/S100a10	3
PcT	GO:0048675	axon extension	3/43	112/19005	0.00207118	0.0444568	0.0308271	Mgll/Apoe/Fn1	3
PcT	GO:0071248	cellular response to metal ion	3/43	112/19005	0.00207118	0.0444568	0.0308271	B2m/Gsn/Fn1	3
PcT	GO:0006638	neutral lipid metabolic process	3/43	113/19005	0.00212433	0.0444568	0.0308271	Mgll/Apoe/C3	3
PcT	GO:0007409	axonogenesis	5/43	406/19005	0.00214325	0.0444568	0.0308271	Mgll/Apoe/Fn1/Dst/Gas1	5
PcT	GO:0016032	viral process	5/43	407/19005	0.0021663	0.0444568	0.0308271	Apoe/Gsn/Ifi27l2a/Bst2/Il33	5
PcT	GO:1903364	positive regulation of cellular protein catabolic process	3/43	114/19005	0.00217833	0.0444568	0.0308271	Apoe/Clu/Il33	3
PcT	GO:0046461	neutral lipid catabolic process	2/43	31/19005	0.00223031	0.0444568	0.0308271	Mgll/Apoe	2
PcT	GO:0046464	acylglycerol catabolic process	2/43	31/19005	0.00223031	0.0444568	0.0308271	Mgll/Apoe	2
PcT	GO:0051604	protein maturation	4/43	245/19005	0.00224161	0.0444568	0.0308271	Gsn/Gas1/Oma1/C3	4
PcT	GO:0044764	multi-organism cellular process	5/43	411/19005	0.00226033	0.0444568	0.0308271	Apoe/Gsn/Ifi27l2a/Bst2/Il33	5
PcT	GO:0031099	regeneration	3/43	116/19005	0.00228886	0.0444568	0.0308271	Anxa1/Apoe/Tnc	3
PcT	GO:0014003	oligodendrocyte development	2/43	32/19005	0.00237559	0.0449877	0.0311952	Clu/Nkx6-2	2
PcT	GO:0042982	amyloid precursor protein metabolic process	2/43	32/19005	0.00237559	0.0449877	0.0311952	Apoe/Clu	2
PoAmT	GO:0002934	desmosome organization	2/14	10/19005	2.26e-05	0.00452	0.00299747	Perp/Dsp	2
PoAmT	GO:0045109	intermediate filament organization	2/14	26/19005	0.000162126	0.0152718	0.0101276	Dsp/Krt17	2
PoAmT	GO:0045216	cell-cell junction organization	3/14	184/19005	0.000300422	0.0152718	0.0101276	Perp/Dsp/Cldn1	3
PoAmT	GO:0034330	cell junction organization	3/14	199/19005	0.000378042	0.0152718	0.0101276	Perp/Dsp/Cldn1	3
PoAmT	GO:0045104	intermediate filament cytoskeleton organization	2/14	43/19005	0.00044725	0.0152718	0.0101276	Dsp/Krt17	2
PoAmT	GO:0045103	intermediate filament-based process	2/14	44/19005	0.000468351	0.0152718	0.0101276	Dsp/Krt17	2
PoAmT	GO:0034113	heterotypic cell-cell adhesion	2/14	47/19005	0.000534512	0.0152718	0.0101276	Perp/Dsp	2
PoAmT	GO:0043588	skin development	3/14	272/19005	0.000938966	0.0234741	0.0155671	Dsp/Krt17/Cldn1	3
sT	GO:1901385	regulation of voltage-gated calcium channel activity	1/2	29/19005	0.00304958	0.0314769	0.000591672	Fgf14	1
sT	GO:1901021	positive regulation of calcium ion transmembrane transporter activity	1/2	30/19005	0.00315466	0.0314769	0.000591672	Fgf14	1
sT	GO:1902803	regulation of synaptic vesicle transport	1/2	32/19005	0.00336479	0.0314769	0.000591672	Fgf14	1
sT	GO:0010765	positive regulation of sodium ion transport	1/2	40/19005	0.0042051	0.0314769	0.000591672	Fgf14	1
sT	GO:0036465	synaptic vesicle recycling	1/2	41/19005	0.00431011	0.0314769	0.000591672	Fgf14	1
sT	GO:2001259	positive regulation of cation channel activity	1/2	47/19005	0.00494008	0.0314769	0.000591672	Fgf14	1
sT	GO:1904427	positive regulation of calcium ion transmembrane transport	1/2	60/19005	0.00630433	0.0314769	0.000591672	Fgf14	1
sT	GO:1901019	regulation of calcium ion transmembrane transporter activity	1/2	70/19005	0.00735311	0.0314769	0.000591672	Fgf14	1
sT	GO:0032414	positive regulation of ion transmembrane transporter activity	1/2	77/19005	0.00808693	0.0314769	0.000591672	Fgf14	1
sT	GO:0032411	positive regulation of transporter activity	1/2	85/19005	0.00892525	0.0314769	0.000591672	Fgf14	1
sT	GO:0060078	regulation of postsynaptic membrane potential	1/2	86/19005	0.00903001	0.0314769	0.000591672	Fgf14	1
sT	GO:0002028	regulation of sodium ion transport	1/2	88/19005	0.00923952	0.0314769	0.000591672	Fgf14	1
sT	GO:0008344	adult locomotory behavior	1/2	103/19005	0.0108102	0.0314769	0.000591672	Fgf14	1
sT	GO:0051928	positive regulation of calcium ion transport	1/2	110/19005	0.0115427	0.0314769	0.000591672	Fgf14	1
sT	GO:1904064	positive regulation of cation transmembrane transport	1/2	113/19005	0.0118566	0.0314769	0.000591672	Fgf14	1
sT	GO:0099504	synaptic vesicle cycle	1/2	117/19005	0.012275	0.0314769	0.000591672	Fgf14	1
sT	GO:0050905	neuromuscular process	1/2	122/19005	0.0127979	0.0314769	0.000591672	Fgf14	1
sT	GO:0048489	synaptic vesicle transport	1/2	123/19005	0.0129024	0.0314769	0.000591672	Fgf14	1
sT	GO:0097480	establishment of synaptic vesicle localization	1/2	123/19005	0.0129024	0.0314769	0.000591672	Fgf14	1
sT	GO:0099003	vesicle-mediated transport in synapse	1/2	123/19005	0.0129024	0.0314769	0.000591672	Fgf14	1
sT	GO:0034767	positive regulation of ion transmembrane transport	1/2	126/19005	0.0132161	0.0314769	0.000591672	Fgf14	1
sT	GO:2001257	regulation of cation channel activity	1/2	127/19005	0.0133206	0.0314769	0.000591672	Fgf14	1
sT	GO:1903169	regulation of calcium ion transmembrane transport	1/2	130/19005	0.0136342	0.0314769	0.000591672	Fgf14	1
sT	GO:0097479	synaptic vesicle localization	1/2	132/19005	0.0138432	0.0314769	0.000591672	Fgf14	1
sT	GO:0034764	positive regulation of transmembrane transport	1/2	134/19005	0.0140522	0.0314769	0.000591672	Fgf14	1
sT	GO:0030534	adult behavior	1/2	171/19005	0.0179148	0.0355901	0.000668986	Fgf14	1
sT	GO:0048167	regulation of synaptic plasticity	1/2	177/19005	0.0185404	0.0355901	0.000668986	Fgf14	1
sT	GO:0051650	establishment of vesicle localization	1/2	180/19005	0.0188532	0.0355901	0.000668986	Fgf14	1
sT	GO:0007254	JNK cascade	1/2	183/19005	0.0191659	0.0355901	0.000668986	Fgf14	1
sT	GO:0032412	regulation of ion transmembrane transporter activity	1/2	194/19005	0.020312	0.0355901	0.000668986	Fgf14	1
sT	GO:0022898	regulation of transmembrane transporter activity	1/2	200/19005	0.0209369	0.0355901	0.000668986	Fgf14	1
sT	GO:0051648	vesicle localization	1/2	200/19005	0.0209369	0.0355901	0.000668986	Fgf14	1
sT	GO:0006814	sodium ion transport	1/2	206/19005	0.0215616	0.0355901	0.000668986	Fgf14	1
sT	GO:0032409	regulation of transporter activity	1/2	212/19005	0.0221861	0.0355901	0.000668986	Fgf14	1
sT	GO:0051924	regulation of calcium ion transport	1/2	227/19005	0.0237464	0.0355901	0.000668986	Fgf14	1
sT	GO:0051403	stress-activated MAPK cascade	1/2	229/19005	0.0239544	0.0355901	0.000668986	Fgf14	1
sT	GO:0070588	calcium ion transmembrane transport	1/2	231/19005	0.0241623	0.0355901	0.000668986	Fgf14	1
sT	GO:0007626	locomotory behavior	1/2	233/19005	0.0243702	0.0355901	0.000668986	Fgf14	1
sT	GO:0031098	stress-activated protein kinase signaling cascade	1/2	237/19005	0.0247859	0.0355901	0.000668986	Fgf14	1
sT	GO:1904062	regulation of cation transmembrane transport	1/2	265/19005	0.0276937	0.038109	0.000716334	Fgf14	1
sT	GO:0043270	positive regulation of ion transport	1/2	267/19005	0.0279012	0.038109	0.000716334	Fgf14	1
sT	GO:0050804	modulation of synaptic transmission	1/2	340/19005	0.0354609	0.0472812	0.000888745	Fgf14	1
sT	GO:0010959	regulation of metal ion transport	1/2	357/19005	0.0372172	0.0476951	0.000896525	Fgf14	1
sT	GO:0051656	establishment of organelle localization	1/2	367/19005	0.0382495	0.0476951	0.000896525	Fgf14	1
sT	GO:0006816	calcium ion transport	1/2	369/19005	0.0384559	0.0476951	0.000896525	Fgf14	1
sT	GO:0042391	regulation of membrane potential	1/2	376/19005	0.0391781	0.0476951	0.000896525	Fgf14	1
sT	GO:0034765	regulation of ion transmembrane transport	1/2	387/19005	0.0403125	0.0480319	0.000902856	Fgf14	1
sT	GO:0034762	regulation of transmembrane transport	1/2	403/19005	0.0419613	0.048562	0.00091282	Fgf14	1
sT	GO:0070838	divalent metal ion transport	1/2	419/19005	0.0436087	0.048562	0.00091282	Fgf14	1
sT	GO:0072511	divalent inorganic cation transport	1/2	422/19005	0.0439175	0.048562	0.00091282	Fgf14	1
sT	GO:0015672	monovalent inorganic cation transport	1/2	425/19005	0.0442261	0.048562	0.00091282	Fgf14	1
TlT	GO:0002483	antigen processing and presentation of endogenous peptide antigen	1/5	10/19005	0.0026284	0.040878	0.0157	B2m	1
TlT	GO:0071281	cellular response to iron ion	1/5	11/19005	0.00289093	0.040878	0.0157	B2m	1
TlT	GO:0019883	antigen processing and presentation of endogenous antigen	1/5	12/19005	0.00315341	0.040878	0.0157	B2m	1
TlT	GO:0030099	myeloid cell differentiation	2/5	358/19005	0.00340792	0.040878	0.0157	Ubd/B2m	2
TlT	GO:0002726	positive regulation of T cell cytokine production	1/5	13/19005	0.00341584	0.040878	0.0157	B2m	1
TlT	GO:1900121	negative regulation of receptor binding	1/5	13/19005	0.00341584	0.040878	0.0157	B2m	1
TlT	GO:0015682	ferric iron transport	1/5	14/19005	0.0036782	0.040878	0.0157	B2m	1
TlT	GO:0072512	trivalent inorganic cation transport	1/5	14/19005	0.0036782	0.040878	0.0157	B2m	1
TlT	GO:0097286	iron ion import	1/5	14/19005	0.0036782	0.040878	0.0157	B2m	1
TlT	GO:0006968	cellular defense response	1/5	15/19005	0.00394052	0.040878	0.0157	B2m	1
TlT	GO:0042026	protein refolding	1/5	18/19005	0.00472713	0.040878	0.0157	B2m	1
TlT	GO:0010039	response to iron ion	1/5	19/19005	0.00498922	0.040878	0.0157	B2m	1
TlT	GO:0002478	antigen processing and presentation of exogenous peptide antigen	1/5	20/19005	0.00525126	0.040878	0.0157	B2m	1
TlT	GO:0002724	regulation of T cell cytokine production	1/5	20/19005	0.00525126	0.040878	0.0157	B2m	1
TlT	GO:0043011	myeloid dendritic cell differentiation	1/5	20/19005	0.00525126	0.040878	0.0157	Ubd	1
TlT	GO:0070841	inclusion body assembly	1/5	20/19005	0.00525126	0.040878	0.0157	Ubd	1
TlT	GO:0001916	positive regulation of T cell mediated cytotoxicity	1/5	21/19005	0.00551324	0.040878	0.0157	B2m	1
TlT	GO:1900120	regulation of receptor binding	1/5	21/19005	0.00551324	0.040878	0.0157	B2m	1
TlT	GO:0060602	branch elongation of an epithelium	1/5	22/19005	0.00577517	0.040878	0.0157	Tnc	1
TlT	GO:0002521	leukocyte differentiation	2/5	499/19005	0.00652755	0.040878	0.0157	Ubd/B2m	2
TlT	GO:0019884	antigen processing and presentation of exogenous antigen	1/5	25/19005	0.00656062	0.040878	0.0157	B2m	1
TlT	GO:0001914	regulation of T cell mediated cytotoxicity	1/5	26/19005	0.00682233	0.040878	0.0157	B2m	1
TlT	GO:0002369	T cell cytokine production	1/5	27/19005	0.00708398	0.040878	0.0157	B2m	1
TlT	GO:0001773	myeloid dendritic cell activation	1/5	32/19005	0.00839141	0.040878	0.0157	Ubd	1
TlT	GO:0060740	prostate gland epithelium morphogenesis	1/5	33/19005	0.00865273	0.040878	0.0157	Tnc	1
TlT	GO:0006826	iron ion transport	1/5	34/19005	0.008914	0.040878	0.0157	B2m	1
TlT	GO:0060512	prostate gland morphogenesis	1/5	34/19005	0.008914	0.040878	0.0157	Tnc	1
TlT	GO:0098659	inorganic cation import into cell	1/5	34/19005	0.008914	0.040878	0.0157	B2m	1
TlT	GO:0099587	inorganic ion import into cell	1/5	34/19005	0.008914	0.040878	0.0157	B2m	1
TlT	GO:0060441	epithelial tube branching involved in lung morphogenesis	1/5	35/19005	0.00917521	0.040878	0.0157	Tnc	1
TlT	GO:0002720	positive regulation of cytokine production involved in immune response	1/5	36/19005	0.00943637	0.040878	0.0157	B2m	1
TlT	GO:0003401	axis elongation	1/5	36/19005	0.00943637	0.040878	0.0157	Tnc	1
TlT	GO:0097028	dendritic cell differentiation	1/5	36/19005	0.00943637	0.040878	0.0157	Ubd	1
TlT	GO:0002711	positive regulation of T cell mediated immunity	1/5	37/19005	0.00969747	0.040878	0.0157	B2m	1
TlT	GO:0001913	T cell mediated cytotoxicity	1/5	38/19005	0.00995851	0.040878	0.0157	B2m	1
TlT	GO:0002474	antigen processing and presentation of peptide antigen via MHC class I	1/5	39/19005	0.0102195	0.040878	0.0157	B2m	1
TlT	GO:0031103	axon regeneration	1/5	39/19005	0.0102195	0.040878	0.0157	Tnc	1
TlT	GO:0045646	regulation of erythrocyte differentiation	1/5	41/19005	0.0107413	0.0418346	0.0160673	B2m	1
TlT	GO:0001912	positive regulation of leukocyte mediated cytotoxicity	1/5	44/19005	0.0115236	0.0437307	0.0167956	B2m	1
TlT	GO:0007528	neuromuscular junction development	1/5	46/19005	0.0120449	0.0445661	0.0171164	Tnc	1
TlT	GO:0048678	response to axon injury	1/5	50/19005	0.0130868	0.045609	0.017517	Tnc	1
TlT	GO:0031343	positive regulation of cell killing	1/5	51/19005	0.0133471	0.045609	0.017517	B2m	1
TlT	GO:0030850	prostate gland development	1/5	52/19005	0.0136074	0.045609	0.017517	Tnc	1
TlT	GO:0031102	neuron projection regeneration	1/5	53/19005	0.0138676	0.045609	0.017517	Tnc	1
TlT	GO:0048260	positive regulation of receptor-mediated endocytosis	1/5	53/19005	0.0138676	0.045609	0.017517	B2m	1
TlT	GO:0002709	regulation of T cell mediated immunity	1/5	56/19005	0.0146479	0.0471281	0.0181004	B2m	1
TlT	GO:0048002	antigen processing and presentation of peptide antigen	1/5	58/19005	0.0151679	0.0477627	0.0183441	B2m	1
TlT	GO:0002718	regulation of cytokine production involved in immune response	1/5	61/19005	0.0159474	0.0485394	0.0186424	B2m	1
TlT	GO:0001910	regulation of leukocyte mediated cytotoxicity	1/5	64/19005	0.0167264	0.0485394	0.0186424	B2m	1
TlT	GO:0060425	lung morphogenesis	1/5	64/19005	0.0167264	0.0485394	0.0186424	Tnc	1
TlT	GO:0098657	import into cell	1/5	64/19005	0.0167264	0.0485394	0.0186424	B2m	1
