# Supplementary material for: FOXN1 forms higher-order nuclear condensates displaced by mutations causing immunodeficiency
Source: Sci Adv. 2021 Dec 3;7(49):eabj9247. doi: 10.1126/sciadv.abj9247 (PMC8641933; doi:10.1126/sciadv.abj9247)
Supplement: Supplementary file 2 — Tables S1 and S2 [file sciadv.abj9247_tables_s1_and_s2.zip › sciadv.abj9247_table_s2.xlsx]

## Sheet: Table S2 
Cluster	ID	Description	GeneRatio	BgRatio	pvalue	p.adjust	qvalue	geneID	Count
IT	GO:0071277	cellular response to calcium ion	2028-04-01	48/19005	7.01e-07	0.000824683	0.000513028	Junb/Fos/Fosb/Jun	4
IT	GO:0035914	skeletal muscle cell differentiation	2028-04-01	73/19005	3.82e-06	0.00224896	0.00139906	Btg2/Fos/Atf3/Egr1	4		IT=Intertypical TEC; McT=Mature cTEC; MmT=Mature mTEC; nT=Neuronal TEC; PcT=Perinatal cTEC; PoAmT=Post-AIRE mTEC; PrT=Proliferating TEC; sT=Structural TEC; TlT=Tuft-like TEC
IT	GO:1903706	regulation of hemopoiesis	2028-06-01	356/19005	1.1e-05	0.0033531	0.00208593	Zfp36/Slc46a2/Fos/Jun/Irf1/Hes1	6
IT	GO:0051592	response to calcium ion	2028-04-01	96/19005	1.14e-05	0.0033531	0.00208593	Junb/Fos/Fosb/Jun	4
IT	GO:0060674	placenta blood vessel development	2028-03-01	36/19005	1.98e-05	0.00411229	0.00255822	Junb/Socs3/Hes1	3
IT	GO:0071248	cellular response to metal ion	2028-04-01	112/19005	2.1e-05	0.00411229	0.00255822	Junb/Fos/Fosb/Jun	4
IT	GO:0043618	regulation of transcription from RNA polymerase II promoter in response to stress	2028-03-01	45/19005	3.9e-05	0.00605625	0.00376754	Atf3/Egr1/Jun	3
IT	GO:0071241	cellular response to inorganic substance	2028-04-01	133/19005	4.12e-05	0.00605625	0.00376754	Junb/Fos/Fosb/Jun	4
IT	GO:0043620	regulation of DNA-templated transcription in response to stress	2028-03-01	48/19005	4.74e-05	0.00619138	0.0038516	Atf3/Egr1/Jun	3
IT	GO:0002521	leukocyte differentiation	2028-06-01	499/19005	7.32e-05	0.00861364	0.00535847	Junb/Slc46a2/Fos/Egr1/Jun/Irf1	6
IT	GO:0060711	labyrinthine layer development	2028-03-01	59/19005	8.81e-05	0.00864903	0.00538048	Junb/Socs3/Hes1	3
IT	GO:0042509	regulation of tyrosine phosphorylation of STAT protein	2028-03-01	61/19005	9.73e-05	0.00864903	0.00538048	Socs3/Irf1/Hes1	3
IT	GO:0007519	skeletal muscle tissue development	2028-04-01	172/19005	0.000111939	0.00864903	0.00538048	Btg2/Fos/Atf3/Egr1	4
IT	GO:0060211	regulation of nuclear-transcribed mRNA poly(A) tail shortening	2028-02-01	11/19005	0.000114184	0.00864903	0.00538048	Zfp36/Btg2	2
IT	GO:0060213	positive regulation of nuclear-transcribed mRNA poly(A) tail shortening	2028-02-01	11/19005	0.000114184	0.00864903	0.00538048	Zfp36/Btg2	2
IT	GO:0007260	tyrosine phosphorylation of STAT protein	2028-03-01	65/19005	0.000117674	0.00864903	0.00538048	Socs3/Irf1/Hes1	3
IT	GO:0060538	skeletal muscle organ development	2028-04-01	180/19005	0.000133391	0.00894388	0.00556391	Btg2/Fos/Atf3/Egr1	4
IT	GO:0042532	negative regulation of tyrosine phosphorylation of STAT protein	2028-02-01	12/19005	0.000136896	0.00894388	0.00556391	Socs3/Irf1	2
IT	GO:1900151	regulation of nuclear-transcribed mRNA catabolic process, deadenylation-dependent decay	2028-02-01	16/19005	0.000247996	0.0142916	0.00889068	Zfp36/Btg2	2
IT	GO:1900153	positive regulation of nuclear-transcribed mRNA catabolic process, deadenylation-dependent decay	2028-02-01	16/19005	0.000247996	0.0142916	0.00889068	Zfp36/Btg2	2
IT	GO:0006913	nucleocytoplasmic transport	2028-05-01	399/19005	0.000262471	0.0142916	0.00889068	Ifi27/Txnip/Ier3/Jun/Hes1	5
IT	GO:0051169	nuclear transport	2028-05-01	403/19005	0.000274844	0.0142916	0.00889068	Ifi27/Txnip/Ier3/Jun/Hes1	5
IT	GO:0042510	regulation of tyrosine phosphorylation of Stat1 protein	2028-02-01	17/19005	0.000280806	0.0142916	0.00889068	Socs3/Irf1	2
IT	GO:0010038	response to metal ion	2028-04-01	221/19005	0.000292632	0.0142916	0.00889068	Junb/Fos/Fosb/Jun	4
IT	GO:0021542	dentate gyrus development	2028-02-01	18/19005	0.000315619	0.0142916	0.00889068	Mdk/Btg2	2
IT	GO:0000289	nuclear-transcribed mRNA poly(A) tail shortening	2028-02-01	19/19005	0.000352429	0.0142916	0.00889068	Zfp36/Btg2	2
IT	GO:0035994	response to muscle stretch	2028-02-01	19/19005	0.000352429	0.0142916	0.00889068	Fos/Jun	2
IT	GO:0042508	tyrosine phosphorylation of Stat1 protein	2028-02-01	19/19005	0.000352429	0.0142916	0.00889068	Socs3/Irf1	2
IT	GO:0071276	cellular response to cadmium ion	2028-02-01	19/19005	0.000352429	0.0142916	0.00889068	Fos/Jun	2
IT	GO:0042035	regulation of cytokine biosynthetic process	2028-03-01	97/19005	0.000384875	0.0147047	0.00914765	Zfp36/Egr1/Irf1	3
IT	GO:0042326	negative regulation of phosphorylation	2028-05-01	435/19005	0.000390568	0.0147047	0.00914765	Atf3/Ier3/Socs3/Jun/Irf1	5
IT	GO:0043523	regulation of neuron apoptotic process	2028-04-01	240/19005	0.000400127	0.0147047	0.00914765	Mdk/Btg2/Egr1/Jun	4
IT	GO:0007611	learning or memory	2028-04-01	248/19005	0.000452899	0.0151048	0.00939659	Mdk/Btg2/Egr1/Jun	4
IT	GO:0032897	negative regulation of viral transcription	2028-02-01	22/19005	0.000474788	0.0151048	0.00939659	Zfp36/Jun	2
IT	GO:1902895	positive regulation of pri-miRNA transcription from RNA polymerase II promoter	2028-02-01	22/19005	0.000474788	0.0151048	0.00939659	Fos/Jun	2
IT	GO:0032870	cellular response to hormone stimulus	2028-05-01	455/19005	0.000479654	0.0151048	0.00939659	Junb/Zfp36/Socs3/Jun/Irf1	5
IT	GO:0044708	single-organism behavior	2028-05-01	466/19005	0.000534779	0.0151048	0.00939659	Mdk/Auts2/Btg2/Egr1/Jun	5
IT	GO:0042089	cytokine biosynthetic process	2028-03-01	109/19005	0.00054157	0.0151048	0.00939659	Zfp36/Egr1/Irf1	3
IT	GO:1902105	regulation of leukocyte differentiation	2028-04-01	263/19005	0.000564985	0.0151048	0.00939659	Slc46a2/Fos/Jun/Irf1	4
IT	GO:0072012	glomerulus vasculature development	2028-02-01	24/19005	0.000566247	0.0151048	0.00939659	Egr1/Hes1	2
IT	GO:0009617	response to bacterium	2028-05-01	473/19005	0.00057227	0.0151048	0.00939659	Junb/Zfp36/Bpifa1/Lyz2/Jun	5
IT	GO:0051402	neuron apoptotic process	2028-04-01	264/19005	0.000573097	0.0151048	0.00939659	Mdk/Btg2/Egr1/Jun	4
IT	GO:0001892	embryonic placenta development	2028-03-01	112/19005	0.000586234	0.0151048	0.00939659	Junb/Socs3/Hes1	3
IT	GO:0042107	cytokine metabolic process	2028-03-01	113/19005	0.00060163	0.0151048	0.00939659	Zfp36/Egr1/Irf1	3
IT	GO:0061437	renal system vasculature development	2028-02-01	25/19005	0.000614925	0.0151048	0.00939659	Egr1/Hes1	2
IT	GO:0061440	kidney vasculature development	2028-02-01	25/19005	0.000614925	0.0151048	0.00939659	Egr1/Hes1	2
IT	GO:0050728	negative regulation of inflammatory response	2028-03-01	115/19005	0.000633193	0.0151048	0.00939659	Zfp36/Ier3/Socs3	3
IT	GO:0060716	labyrinthine layer blood vessel development	2028-02-01	26/19005	0.000665563	0.0151048	0.00939659	Junb/Hes1	2
IT	GO:0061014	positive regulation of mRNA catabolic process	2028-02-01	26/19005	0.000665563	0.0151048	0.00939659	Zfp36/Btg2	2
IT	GO:1990089	response to nerve growth factor	2028-02-01	26/19005	0.000665563	0.0151048	0.00939659	Stmn2/Hes1	2
IT	GO:1990090	cellular response to nerve growth factor stimulus	2028-02-01	26/19005	0.000665563	0.0151048	0.00939659	Stmn2/Hes1	2
IT	GO:0050890	cognition	2028-04-01	275/19005	0.000667901	0.0151048	0.00939659	Mdk/Btg2/Egr1/Jun	4
IT	GO:0009991	response to extracellular stimulus	2028-04-01	295/19005	0.000868035	0.0192605	0.0119818	Zfp36/Fos/Atf3/Jun	4
IT	GO:0046686	response to cadmium ion	2028-02-01	30/19005	0.00088759	0.0193297	0.0120249	Fos/Jun	2
IT	GO:1903707	negative regulation of hemopoiesis	2028-03-01	135/19005	0.00100832	0.020554	0.0127864	Zfp36/Irf1/Hes1	3
IT	GO:0061013	regulation of mRNA catabolic process	2028-02-01	32/19005	0.00101022	0.020554	0.0127864	Zfp36/Btg2	2
IT	GO:1902893	regulation of pri-miRNA transcription from RNA polymerase II promoter	2028-02-01	32/19005	0.00101022	0.020554	0.0127864	Fos/Jun	2
IT	GO:0009612	response to mechanical stimulus	2028-03-01	136/19005	0.00103005	0.020554	0.0127864	Junb/Fos/Jun	3
IT	GO:0007178	transmembrane receptor protein serine/threonine kinase signaling pathway	2028-04-01	309/19005	0.00103119	0.020554	0.0127864	Fos/Egr1/Jun/Hes1	4
IT	GO:0046425	regulation of JAK-STAT cascade	2028-03-01	138/19005	0.00107439	0.0207129	0.0128853	Socs3/Irf1/Hes1	3
IT	GO:1904892	regulation of STAT cascade	2028-03-01	138/19005	0.00107439	0.0207129	0.0128853	Socs3/Irf1/Hes1	3
IT	GO:1901214	regulation of neuron death	2028-04-01	323/19005	0.0012149	0.0230438	0.0143354	Mdk/Btg2/Egr1/Jun	4
IT	GO:0042594	response to starvation	2028-03-01	145/19005	0.00123908	0.0231295	0.0143887	Zfp36/Atf3/Jun	3
IT	GO:0061614	pri-miRNA transcription from RNA polymerase II promoter	2028-02-01	36/19005	0.00127847	0.0234919	0.0146141	Fos/Jun	2
IT	GO:0042516	regulation of tyrosine phosphorylation of Stat3 protein	2028-02-01	37/19005	0.0013503	0.0240599	0.0149674	Socs3/Hes1	2
IT	GO:0072210	metanephric nephron development	2028-02-01	37/19005	0.0013503	0.0240599	0.0149674	Egr1/Hes1	2
IT	GO:0007259	JAK-STAT cascade	2028-03-01	152/19005	0.00141891	0.0241832	0.0150441	Socs3/Irf1/Hes1	3
IT	GO:0097696	STAT cascade	2028-03-01	152/19005	0.00141891	0.0241832	0.0150441	Socs3/Irf1/Hes1	3
IT	GO:1902107	positive regulation of leukocyte differentiation	2028-03-01	152/19005	0.00141891	0.0241832	0.0150441	Fos/Jun/Irf1	3
IT	GO:0042503	tyrosine phosphorylation of Stat3 protein	2028-02-01	39/19005	0.00149963	0.0245121	0.0152488	Socs3/Hes1	2
IT	GO:0046782	regulation of viral transcription	2028-02-01	39/19005	0.00149963	0.0245121	0.0152488	Zfp36/Jun	2
IT	GO:0043901	negative regulation of multi-organism process	2028-03-01	155/19005	0.00150074	0.0245121	0.0152488	Zfp36/Bpifa1/Jun	3
IT	GO:0043524	negative regulation of neuron apoptotic process	2028-03-01	160/19005	0.00164362	0.026478	0.0164717	Mdk/Btg2/Jun	3
IT	GO:0019083	viral transcription	2028-02-01	42/19005	0.00173773	0.0270595	0.0168335	Zfp36/Jun	2
IT	GO:0001890	placenta development	2028-03-01	164/19005	0.00176387	0.0270595	0.0168335	Junb/Socs3/Hes1	3
IT	GO:0030099	myeloid cell differentiation	2028-04-01	358/19005	0.00177293	0.0270595	0.0168335	Junb/Zfp36/Fos/Jun	4
IT	GO:0070997	neuron death	2028-04-01	359/19005	0.0017911	0.0270595	0.0168335	Mdk/Btg2/Egr1/Jun	4
IT	GO:0031348	negative regulation of defense response	2028-03-01	165/19005	0.00179477	0.0270595	0.0168335	Zfp36/Ier3/Socs3	3
IT	GO:0000288	nuclear-transcribed mRNA catabolic process, deadenylation-dependent decay	2028-02-01	44/19005	0.00190581	0.0282521	0.0175754	Zfp36/Btg2	2
IT	GO:0007517	muscle organ development	2028-04-01	366/19005	0.00192191	0.0282521	0.0175754	Btg2/Fos/Atf3/Egr1	4
IT	GO:0010035	response to inorganic substance	2028-04-01	375/19005	0.0020997	0.0304845	0.0189641	Junb/Fos/Fosb/Jun	4
IT	GO:0050732	negative regulation of peptidyl-tyrosine phosphorylation	2028-02-01	47/19005	0.00217185	0.0311475	0.0193766	Socs3/Irf1	2
IT	GO:0031668	cellular response to extracellular stimulus	2028-03-01	181/19005	0.00233597	0.0326295	0.0202985	Fos/Atf3/Jun	3
IT	GO:0043392	negative regulation of DNA binding	2028-02-01	49/19005	0.00235842	0.0326295	0.0202985	Jun/Hes1	2
IT	GO:0045604	regulation of epidermal cell differentiation	2028-02-01	49/19005	0.00235842	0.0326295	0.0202985	Zfp36/Hes1	2
IT	GO:0014706	striated muscle tissue development	2028-04-01	390/19005	0.00242089	0.0331043	0.0205939	Btg2/Fos/Atf3/Egr1	4
IT	GO:1903708	positive regulation of hemopoiesis	2028-03-01	186/19005	0.00252366	0.0338783	0.0210754	Fos/Jun/Irf1	3
IT	GO:0001933	negative regulation of protein phosphorylation	2028-04-01	395/19005	0.00253511	0.0338783	0.0210754	Atf3/Socs3/Jun/Irf1	4
IT	GO:0019080	viral gene expression	2028-02-01	52/19005	0.002652	0.034272	0.0213203	Zfp36/Jun	2
IT	GO:0046426	negative regulation of JAK-STAT cascade	2028-02-01	52/19005	0.002652	0.034272	0.0213203	Socs3/Irf1	2
IT	GO:1904893	negative regulation of STAT cascade	2028-02-01	52/19005	0.002652	0.034272	0.0213203	Socs3/Irf1	2
IT	GO:1903313	positive regulation of mRNA metabolic process	2028-02-01	53/19005	0.00275349	0.0351968	0.0218956	Zfp36/Btg2	2
IT	GO:0009913	epidermal cell differentiation	2028-03-01	194/19005	0.00284299	0.0356266	0.022163	Zfp36/Txnip/Hes1	3
IT	GO:0060537	muscle tissue development	2028-04-01	409/19005	0.00287465	0.0356266	0.022163	Btg2/Fos/Atf3/Egr1	4
IT	GO:0045637	regulation of myeloid cell differentiation	2028-03-01	195/19005	0.00288458	0.0356266	0.022163	Zfp36/Fos/Jun	3
IT	GO:0044764	multi-organism cellular process	2028-04-01	411/19005	0.00292559	0.0356266	0.022163	Zfp36/Bpifa1/Jun/Irf1	4
IT	GO:0048538	thymus development	2028-02-01	55/19005	0.00296191	0.0356266	0.022163	Slc46a2/Hes1	2
IT	GO:0002573	myeloid leukocyte differentiation	2028-03-01	197/19005	0.00296888	0.0356266	0.022163	Junb/Fos/Jun	3
IT	GO:0032835	glomerulus development	2028-02-01	57/19005	0.00317752	0.0375098	0.0233345	Egr1/Hes1	2
IT	GO:0048732	gland development	2028-04-01	421/19005	0.00318961	0.0375098	0.0233345	Mdk/Slc46a2/Jun/Hes1	4
IT	GO:0002763	positive regulation of myeloid leukocyte differentiation	2028-02-01	58/19005	0.00328802	0.0379089	0.0235828	Fos/Jun	2
IT	GO:0051591	response to cAMP	2028-02-01	58/19005	0.00328802	0.0379089	0.0235828	Junb/Jun	2
IT	GO:0071496	cellular response to external stimulus	2028-03-01	210/19005	0.00355402	0.040578	0.0252432	Fos/Atf3/Jun	3
IT	GO:0030335	positive regulation of cell migration	2028-04-01	438/19005	0.00367526	0.0410309	0.025525	Pla2g7/Cxcl14/Egr1/Jun	4
IT	GO:0042110	T cell activation	2028-04-01	438/19005	0.00367526	0.0410309	0.025525	Slc46a2/Egr1/Irf1/Hes1	4
IT	GO:1901215	negative regulation of neuron death	2028-03-01	213/19005	0.00369837	0.0410309	0.025525	Mdk/Btg2/Jun	3
IT	GO:0042108	positive regulation of cytokine biosynthetic process	2028-02-01	62/19005	0.00374778	0.0411906	0.0256243	Egr1/Irf1	2
IT	GO:0021766	hippocampus development	2028-02-01	63/19005	0.00386715	0.0421089	0.0261956	Mdk/Btg2	2
IT	GO:0060395	SMAD protein signal transduction	2028-02-01	64/19005	0.00398827	0.0427395	0.0265878	Fos/Jun	2
IT	GO:0042493	response to drug	2028-03-01	219/19005	0.00399774	0.0427395	0.0265878	Junb/Fos/Jun	3
IT	GO:2000147	positive regulation of cell motility	2028-04-01	453/19005	0.00414382	0.0436046	0.027126	Pla2g7/Cxcl14/Egr1/Jun	4
IT	GO:0021537	telencephalon development	2028-03-01	222/19005	0.00415282	0.0436046	0.027126	Mdk/Btg2/Hes1	3
IT	GO:0071345	cellular response to cytokine stimulus	2028-04-01	455/19005	0.00420922	0.0438057	0.0272512	Zfp36/Egr1/Socs3/Irf1	4
IT	GO:0044403	symbiosis, encompassing mutualism through parasitism	2028-04-01	458/19005	0.00430864	0.044447	0.0276501	Zfp36/Bpifa1/Jun/Irf1	4
IT	GO:0050730	regulation of peptidyl-tyrosine phosphorylation	2028-03-01	226/19005	0.00436525	0.0446394	0.0277698	Socs3/Irf1/Hes1	3
IT	GO:0044419	interspecies interaction between organisms	2028-04-01	462/19005	0.00444366	0.0450495	0.0280249	Zfp36/Bpifa1/Jun/Irf1	4
IT	GO:0071347	cellular response to interleukin-1	2028-02-01	68/19005	0.00449024	0.0451327	0.0280766	Egr1/Irf1	2
IT	GO:0051272	positive regulation of cellular component movement	2028-04-01	465/19005	0.00454679	0.0453138	0.0281893	Pla2g7/Cxcl14/Egr1/Jun	4
IT	GO:0044033	multi-organism metabolic process	2028-02-01	69/19005	0.00462008	0.0456573	0.028403	Zfp36/Jun	2
IT	GO:0043903	regulation of symbiosis, encompassing mutualism through parasitism	2028-03-01	232/19005	0.00469614	0.0458132	0.0285	Zfp36/Bpifa1/Jun	3
IT	GO:0045682	regulation of epidermis development	2028-02-01	70/19005	0.00475165	0.0458132	0.0285	Zfp36/Hes1	2
IT	GO:0032496	response to lipopolysaccharide	2028-03-01	233/19005	0.00475273	0.0458132	0.0285	Junb/Zfp36/Jun	3
IT	GO:0031347	regulation of defense response	2028-04-01	477/19005	0.00497559	0.0475715	0.0295938	Zfp36/Ier3/Socs3/Irf1	4
IT	GO:0043525	positive regulation of neuron apoptotic process	2028-02-01	73/19005	0.00515668	0.0489053	0.0304235	Egr1/Jun	2
IT	GO:0040017	positive regulation of locomotion	2028-04-01	483/19005	0.00519991	0.0489208	0.0304332	Pla2g7/Cxcl14/Egr1/Jun	4
McT	GO:0071345	cellular response to cytokine stimulus	19/107	455/19005	8.61e-12	2.15e-08	1.65e-08	Egr1/Irf1/Zfp36/Cxcl10/Socs3/Zfp36l1/Cxcl12/Nfkbia/Gbp5/Xbp1/Irgm1/Birc3/Iigp1/Krt18/Irf8/Gm4841/Cxcl1/Gbp7/F830016B08Rik	19
McT	GO:1903706	regulation of hemopoiesis	14/107	356/19005	1.28e-08	1.6e-05	1.23e-05	Irf1/Zfp36/Slc46a2/Il34/Fos/Zfp36l1/Pim1/Jun/Nfkbia/Cd28/Xbp1/Foxn1/Hes1/Cxcl1	14
McT	GO:0042110	T cell activation	15/107	438/19005	2.36e-08	1.96e-05	1.51e-05	Egr1/Irf1/Slc46a2/Zfp36l1/Cxcl12/Cd28/Pax1/Xbp1/Foxn1/Icam1/Hes1/Gadd45g/Sox4/Cd274/Sdc4	15
McT	GO:0002521	leukocyte differentiation	15/107	499/19005	1.29e-07	6.58e-05	5.06e-05	Egr1/Junb/Irf1/Slc46a2/Il34/Fos/Zfp36l1/Jun/Cd28/Pax1/Xbp1/Foxn1/Gadd45g/Sox4/Pir	15
McT	GO:0045682	regulation of epidermis development	7/107	70/19005	1.32e-07	6.58e-05	5.06e-05	Zfp36/Zfp36l1/Hey1/Foxn1/Sfn/Hes1/Errfi1	7
McT	GO:0045604	regulation of epidermal cell differentiation	6/107	49/19005	3.18e-07	0.000132238	0.000101696	Zfp36/Zfp36l1/Hey1/Sfn/Hes1/Errfi1	6
McT	GO:0032496	response to lipopolysaccharide	10/107	233/19005	7.86e-07	0.00028063	0.000215815	Junb/Zfp36/Cxcl10/Jun/Nfkbia/Xbp1/Pde4b/Jund/Irf8/Cxcl1	10
McT	GO:0030217	T cell differentiation	10/107	244/19005	1.2e-06	0.000373343	0.000287115	Egr1/Irf1/Slc46a2/Zfp36l1/Cd28/Pax1/Xbp1/Foxn1/Gadd45g/Sox4	10
McT	GO:0002237	response to molecule of bacterial origin	10/107	251/19005	1.54e-06	0.000428473	0.000329511	Junb/Zfp36/Cxcl10/Jun/Nfkbia/Xbp1/Pde4b/Jund/Irf8/Cxcl1	10
McT	GO:0035458	cellular response to interferon-beta	5/107	38/19005	2.23e-06	0.000556817	0.000428213	Irf1/Irgm1/Iigp1/Gm4841/F830016B08Rik	5
McT	GO:0035914	skeletal muscle cell differentiation	6/107	73/19005	3.47e-06	0.000787151	0.000605348	Egr1/Btg2/Atf3/Nr4a1/Fos/Egr2	6
McT	GO:1903037	regulation of leukocyte cell-cell adhesion	10/107	286/19005	4.95e-06	0.00093827	0.000721564	Irf1/Slc46a2/Cxcl12/Cd28/Xbp1/Foxn1/Icam1/Hes1/Cd274/Sdc4	10
McT	GO:0035456	response to interferon-beta	5/107	45/19005	5.26e-06	0.00093827	0.000721564	Irf1/Irgm1/Iigp1/Gm4841/F830016B08Rik	5
McT	GO:0043618	regulation of transcription from RNA polymerase II promoter in response to stress	5/107	45/19005	5.26e-06	0.00093827	0.000721564	Egr1/Atf3/Jun/Ppp1r15a/Dnajb1	5
McT	GO:0042326	negative regulation of phosphorylation	12/107	435/19005	6.18e-06	0.00100916	0.000776077	Irf1/Atf3/Ier3/Socs3/Jun/Ppp1r15a/Xbp1/Birc3/Gadd45a/Gadd45g/Timp3/Errfi1	12
McT	GO:0007517	muscle organ development	11/107	366/19005	6.91e-06	0.00100916	0.000776077	Egr1/Btg2/Atf3/Nr4a1/Fos/Pim1/Hey1/Xbp1/Mylk/Egr2/Tpm1	11
McT	GO:0043620	regulation of DNA-templated transcription in response to stress	5/107	48/19005	7.27e-06	0.00100916	0.000776077	Egr1/Atf3/Jun/Ppp1r15a/Dnajb1	5
McT	GO:0071277	cellular response to calcium ion	5/107	48/19005	7.27e-06	0.00100916	0.000776077	Junb/Fos/Jun/Mylk/Jund	5
McT	GO:0030856	regulation of epithelial cell differentiation	7/107	131/19005	9.26e-06	0.0012174	0.000936227	Zfp36/Zfp36l1/Hey1/Foxn1/Sfn/Hes1/Errfi1	7
McT	GO:0050673	epithelial cell proliferation	11/107	381/19005	1.01e-05	0.00125992	0.000968926	Zfp36/Nr4a1/Zfp36l1/Jun/Cxcl12/Hey1/Xbp1/Foxn1/Sfn/Hes1/Errfi1	11
McT	GO:0007159	leukocyte cell-cell adhesion	10/107	313/19005	1.09e-05	0.00129712	0.000997535	Irf1/Slc46a2/Cxcl12/Cd28/Xbp1/Foxn1/Icam1/Hes1/Cd274/Sdc4	10
McT	GO:0009612	response to mechanical stimulus	7/107	136/19005	1.18e-05	0.00134369	0.00103335	Junb/Atp8a2/Chrna9/Fos/Jun/Nfkbia/Jund	7
McT	GO:0050678	regulation of epithelial cell proliferation	10/107	319/19005	1.29e-05	0.00139635	0.00107384	Zfp36/Nr4a1/Zfp36l1/Jun/Cxcl12/Hey1/Xbp1/Sfn/Hes1/Errfi1	10
McT	GO:0009617	response to bacterium	12/107	473/19005	1.43e-05	0.00149132	0.00114688	Junb/Zfp36/Cxcl10/Jun/Nfkbia/Xbp1/Iigp1/Pde4b/Jund/Irf8/Cxcl1/Gbp7	12
McT	GO:0030224	monocyte differentiation	4/107	28/19005	1.75e-05	0.00165235	0.00127072	Il34/Zfp36l1/Jun/Pir	4
McT	GO:1903131	mononuclear cell differentiation	4/107	28/19005	1.75e-05	0.00165235	0.00127072	Il34/Zfp36l1/Jun/Pir	4
McT	GO:1902105	regulation of leukocyte differentiation	9/107	263/19005	1.79e-05	0.00165235	0.00127072	Irf1/Slc46a2/Il34/Fos/Zfp36l1/Jun/Cd28/Xbp1/Foxn1	9
McT	GO:0060711	labyrinthine layer development	5/107	59/19005	2.02e-05	0.00180587	0.00138878	Junb/Socs3/Zfp36l1/Hey1/Hes1	5
McT	GO:0030098	lymphocyte differentiation	10/107	338/19005	2.12e-05	0.00182244	0.00140152	Egr1/Irf1/Slc46a2/Zfp36l1/Cd28/Pax1/Xbp1/Foxn1/Gadd45g/Sox4	10
McT	GO:0035909	aorta morphogenesis	4/107	32/19005	3.02e-05	0.00251837	0.00193672	Hey1/Mylk/Hes1/Sox4	4
McT	GO:0048844	artery morphogenesis	5/107	65/19005	3.25e-05	0.00262003	0.0020149	Hey1/Mylk/Hes1/Sox4/Hpgd	5
McT	GO:0001562	response to protozoan	4/107	33/19005	3.43e-05	0.0026256	0.00201918	Ier3/Iigp1/Irf8/Gbp7	4
McT	GO:0042089	cytokine biosynthetic process	6/107	109/19005	3.5e-05	0.0026256	0.00201918	Egr1/Irf1/Zfp36/Cd28/Gadd45g/Errfi1	6
McT	GO:0030335	positive regulation of cell migration	11/107	438/19005	3.65e-05	0.0026256	0.00201918	Egr1/Pla2g7/Cxcl10/Jun/Cxcl12/Rhob/Xbp1/Icam1/Mylk/Cxcl1/Cd274	11
McT	GO:0097201	negative regulation of transcription from RNA polymerase II promoter in response to stress	3/107	12/19005	3.68e-05	0.0026256	0.00201918	Jun/Ppp1r15a/Dnajb1	3
McT	GO:0019221	cytokine-mediated signaling pathway	9/107	290/19005	3.85e-05	0.0026687	0.00205233	Egr1/Irf1/Cxcl10/Socs3/Cxcl12/Nfkbia/Iigp1/Krt18/Cxcl1	9
McT	GO:0042107	cytokine metabolic process	6/107	113/19005	4.29e-05	0.00285758	0.00219758	Egr1/Irf1/Zfp36/Cd28/Gadd45g/Errfi1	6
McT	GO:0038066	p38MAPK cascade	4/107	35/19005	4.35e-05	0.00285758	0.00219758	Zfp36/Zfp36l1/Gadd45a/Gadd45g	4
McT	GO:0022407	regulation of cell-cell adhesion	10/107	371/19005	4.66e-05	0.00298559	0.00229603	Irf1/Slc46a2/Cxcl12/Cd28/Xbp1/Foxn1/Icam1/Hes1/Cd274/Sdc4	10
McT	GO:0060674	placenta blood vessel development	4/107	36/19005	4.87e-05	0.00301863	0.00232143	Junb/Socs3/Hey1/Hes1	4
McT	GO:2000147	positive regulation of cell motility	11/107	453/19005	4.95e-05	0.00301863	0.00232143	Egr1/Pla2g7/Cxcl10/Jun/Cxcl12/Rhob/Xbp1/Icam1/Mylk/Cxcl1/Cd274	11
McT	GO:0071356	cellular response to tumor necrosis factor	6/107	120/19005	6.01e-05	0.003554	0.00273316	Irf1/Zfp36/Zfp36l1/Nfkbia/Birc3/Krt18	6
McT	GO:1901652	response to peptide	9/107	308/19005	6.13e-05	0.003554	0.00273316	Egr1/Irf1/Socs3/Nr4a1/Zfp36l1/Nfkbia/Xbp1/Egr2/Pdk4	9
McT	GO:0051272	positive regulation of cellular component movement	11/107	465/19005	6.27e-05	0.003554	0.00273316	Egr1/Pla2g7/Cxcl10/Jun/Cxcl12/Rhob/Xbp1/Icam1/Mylk/Cxcl1/Cd274	11
McT	GO:0072593	reactive oxygen species metabolic process	8/107	240/19005	6.4e-05	0.003554	0.00273316	Ier3/Nqo1/Por/Birc3/Icam1/Gadd45a/Pdk4/Cxcl1	8
McT	GO:0031668	cellular response to extracellular stimulus	7/107	181/19005	7.4e-05	0.0039943	0.00307176	Aqp3/Atf3/Fos/Pim1/Jun/Xbp1/Pdk4	7
McT	GO:0045655	regulation of monocyte differentiation	3/107	15/19005	7.52e-05	0.0039943	0.00307176	Il34/Zfp36l1/Jun	3
McT	GO:0001933	negative regulation of protein phosphorylation	10/107	395/19005	7.86e-05	0.00409062	0.00314583	Irf1/Atf3/Socs3/Jun/Ppp1r15a/Xbp1/Gadd45a/Gadd45g/Timp3/Errfi1	10
McT	GO:1903708	positive regulation of hemopoiesis	7/107	186/19005	8.79e-05	0.00433554	0.00333419	Irf1/Il34/Fos/Zfp36l1/Jun/Xbp1/Cxcl1	7
McT	GO:0040017	positive regulation of locomotion	11/107	483/19005	8.79e-05	0.00433554	0.00333419	Egr1/Pla2g7/Cxcl10/Jun/Cxcl12/Rhob/Xbp1/Icam1/Mylk/Cxcl1/Cd274	11
McT	GO:0090026	positive regulation of monocyte chemotaxis	3/107	16/19005	9.21e-05	0.00433554	0.00333419	Pla2g7/Cxcl10/Cxcl12	3
McT	GO:1900151	regulation of nuclear-transcribed mRNA catabolic process, deadenylation-dependent decay	3/107	16/19005	9.21e-05	0.00433554	0.00333419	Btg2/Zfp36/Zfp36l1	3
McT	GO:1900153	positive regulation of nuclear-transcribed mRNA catabolic process, deadenylation-dependent decay	3/107	16/19005	9.21e-05	0.00433554	0.00333419	Btg2/Zfp36/Zfp36l1	3
McT	GO:0071222	cellular response to lipopolysaccharide	6/107	130/19005	9.37e-05	0.00433554	0.00333419	Zfp36/Cxcl10/Nfkbia/Xbp1/Pde4b/Irf8	6
McT	GO:0048839	inner ear development	7/107	190/19005	0.00010035	0.00455772	0.00350505	Atp8a2/Chrna9/Hey1/Hes1/Aldh1a3/Cebpd/Sdc4	7
McT	GO:0060537	muscle tissue development	10/107	409/19005	0.000104737	0.00467204	0.00359297	Egr1/Btg2/Atf3/Nr4a1/Fos/Pim1/Hey1/Mylk/Egr2/Tpm1	10
McT	GO:0009913	epidermal cell differentiation	7/107	194/19005	0.000114261	0.00500744	0.0038509	Zfp36/Zfp36l1/Hey1/Foxn1/Sfn/Hes1/Errfi1	7
McT	GO:0071774	response to fibroblast growth factor	5/107	85/19005	0.000118111	0.00508691	0.00391201	Shisa2/Ier2/Zfp36/Nr4a1/Zfp36l1	5
McT	GO:0034612	response to tumor necrosis factor	6/107	136/19005	0.000120192	0.00508881	0.00391348	Irf1/Zfp36/Zfp36l1/Nfkbia/Birc3/Krt18	6
McT	GO:0009611	response to wounding	10/107	421/19005	0.000132679	0.00552387	0.00424805	Mdk/Zfp36/Actg1/Actb/Zfp36l1/Jun/Xbp1/Mylk/Sdc4/Tpm1	10
McT	GO:0071219	cellular response to molecule of bacterial origin	6/107	139/19005	0.000135484	0.00554816	0.00426674	Zfp36/Cxcl10/Nfkbia/Xbp1/Pde4b/Irf8	6
McT	GO:0044270	cellular nitrogen compound catabolic process	8/107	270/19005	0.000144903	0.00580091	0.00446111	Btg2/Zfp36/Zfp36l1/Pnrc1/Por/Pde4b/Nudt16/Isg20	8
McT	GO:0043434	response to peptide hormone	8/107	271/19005	0.000148622	0.00580091	0.00446111	Egr1/Irf1/Socs3/Nr4a1/Zfp36l1/Xbp1/Egr2/Pdk4	8
McT	GO:0050863	regulation of T cell activation	8/107	271/19005	0.000148622	0.00580091	0.00446111	Irf1/Slc46a2/Cd28/Xbp1/Foxn1/Hes1/Cd274/Sdc4	8
McT	GO:0071396	cellular response to lipid	10/107	428/19005	0.000151716	0.00583057	0.00448392	Zfp36/Cxcl10/Nr4a1/Zfp36l1/Pim1/Nfkbia/Xbp1/Pde4b/Pdk4/Irf8	10
McT	GO:0035994	response to muscle stretch	3/107	19/19005	0.000157448	0.00595915	0.0045828	Fos/Jun/Nfkbia	3
McT	GO:0006401	RNA catabolic process	6/107	144/19005	0.000164362	0.00612801	0.00471267	Btg2/Zfp36/Zfp36l1/Pnrc1/Nudt16/Isg20	6
McT	GO:0060840	artery development	5/107	92/19005	0.000171644	0.0063054	0.00484908	Hey1/Mylk/Hes1/Sox4/Hpgd	5
McT	GO:0071496	cellular response to external stimulus	7/107	210/19005	0.000186474	0.00675089	0.00519168	Aqp3/Atf3/Fos/Pim1/Jun/Xbp1/Pdk4	7
McT	GO:0030099	myeloid cell differentiation	9/107	358/19005	0.000191267	0.00682551	0.00524906	Junb/Zfp36/Il34/Fos/Zfp36l1/Jun/Nfkbia/Pir/Irf8	9
McT	GO:0051592	response to calcium ion	5/107	96/19005	0.00020958	0.00737369	0.00567064	Junb/Fos/Jun/Mylk/Jund	5
McT	GO:0071677	positive regulation of mononuclear cell migration	3/107	21/19005	0.000214341	0.00743644	0.00571889	Pla2g7/Cxcl10/Cxcl12	3
McT	GO:0042035	regulation of cytokine biosynthetic process	5/107	97/19005	0.00021999	0.00744305	0.00572398	Egr1/Irf1/Zfp36/Cd28/Errfi1	5
McT	GO:1902107	positive regulation of leukocyte differentiation	6/107	152/19005	0.000220491	0.00744305	0.00572398	Irf1/Il34/Fos/Zfp36l1/Jun/Xbp1	6
McT	GO:0045785	positive regulation of cell adhesion	9/107	366/19005	0.000225354	0.00749162	0.00576133	Irf1/Cxcl12/Cd28/Xbp1/Icam1/Hes1/Cd274/Sdc4/Tpm1	9
McT	GO:0043583	ear development	7/107	217/19005	0.000227928	0.00749162	0.00576133	Atp8a2/Chrna9/Hey1/Hes1/Aldh1a3/Cebpd/Sdc4	7
McT	GO:0042493	response to drug	7/107	219/19005	0.000241046	0.00775104	0.00596083	Junb/Fos/Jun/Xbp1/Mylk/Pde4b/Jund	7
McT	GO:0031669	cellular response to nutrient levels	6/107	155/19005	0.000245058	0.00775104	0.00596083	Aqp3/Atf3/Pim1/Jun/Xbp1/Pdk4	6
McT	GO:0090025	regulation of monocyte chemotaxis	3/107	22/19005	0.00024717	0.00775104	0.00596083	Pla2g7/Cxcl10/Cxcl12	3
McT	GO:0032870	cellular response to hormone stimulus	10/107	455/19005	0.000248232	0.00775104	0.00596083	Junb/Irf1/Zfp36/Socs3/Nr4a1/Zfp36l1/Jun/Xbp1/Jund/Pdk4	10
McT	GO:1904019	epithelial cell apoptotic process	5/107	100/19005	0.000253593	0.00777415	0.0059786	Zfp36/Zfp36l1/Xbp1/Icam1/Krt18	5
McT	GO:0048538	thymus development	4/107	55/19005	0.000259706	0.00777415	0.0059786	Slc46a2/Pax1/Foxn1/Hes1	4
McT	GO:0045444	fat cell differentiation	7/107	222/19005	0.000261858	0.00777415	0.0059786	Zfp36/Nr4a1/Zfp36l1/Xbp1/Hes1/Egr2/Cebpd	7
McT	GO:0045619	regulation of lymphocyte differentiation	6/107	157/19005	0.000262598	0.00777415	0.0059786	Irf1/Slc46a2/Zfp36l1/Cd28/Xbp1/Foxn1	6
McT	GO:0009991	response to extracellular stimulus	8/107	295/19005	0.000264533	0.00777415	0.0059786	Aqp3/Zfp36/Atf3/Fos/Pim1/Jun/Xbp1/Pdk4	8
McT	GO:0071216	cellular response to biotic stimulus	6/107	159/19005	0.000281112	0.00816531	0.00627942	Zfp36/Cxcl10/Nfkbia/Xbp1/Pde4b/Irf8	6
McT	GO:0035904	aorta development	4/107	57/19005	0.000298207	0.00850234	0.00653861	Hey1/Mylk/Hes1/Sox4	4
McT	GO:0009743	response to carbohydrate	6/107	161/19005	0.000300635	0.00850234	0.00653861	Egr1/Zfp36l1/Xbp1/Icam1/Pim3/Sox4	6
McT	GO:0071417	cellular response to organonitrogen compound	9/107	381/19005	0.000302926	0.00850234	0.00653861	Egr1/Irf1/Socs3/Nr4a1/Zfp36l1/Xbp1/Pde4b/Pdk4/Gatsl3	9
McT	GO:0002763	positive regulation of myeloid leukocyte differentiation	4/107	58/19005	0.000318918	0.00875449	0.00673252	Il34/Fos/Zfp36l1/Jun	4
McT	GO:0051591	response to cAMP	4/107	58/19005	0.000318918	0.00875449	0.00673252	Junb/Zfp36l1/Jun/Jund	4
McT	GO:0014706	striated muscle tissue development	9/107	390/19005	0.000359268	0.0097549	0.00750187	Egr1/Btg2/Atf3/Nr4a1/Fos/Pim1/Hey1/Egr2/Tpm1	9
McT	GO:0034655	nucleobase-containing compound catabolic process	7/107	236/19005	0.000378979	0.0101795	0.00782837	Btg2/Zfp36/Zfp36l1/Pnrc1/Pde4b/Nudt16/Isg20	7
McT	GO:0060716	labyrinthine layer blood vessel development	3/107	26/19005	0.000410523	0.0106842	0.0082165	Junb/Hey1/Hes1	3
McT	GO:0061014	positive regulation of mRNA catabolic process	3/107	26/19005	0.000410523	0.0106842	0.0082165	Btg2/Zfp36/Zfp36l1	3
McT	GO:0006913	nucleocytoplasmic transport	9/107	399/19005	0.000424012	0.0106842	0.0082165	Ifi27/Ier3/Jun/Nfkbia/Xbp1/Sfn/Hes1/Egr2/Sox4	9
McT	GO:0007519	skeletal muscle tissue development	6/107	172/19005	0.000427845	0.0106842	0.0082165	Egr1/Btg2/Atf3/Nr4a1/Fos/Egr2	6
McT	GO:0001892	embryonic placenta development	5/107	112/19005	0.000428414	0.0106842	0.0082165	Junb/Socs3/Zfp36l1/Hey1/Hes1	5
McT	GO:0071248	cellular response to metal ion	5/107	112/19005	0.000428414	0.0106842	0.0082165	Junb/Fos/Jun/Mylk/Jund	5
McT	GO:0051249	regulation of lymphocyte activation	9/107	400/19005	0.000431764	0.0106842	0.0082165	Irf1/Slc46a2/Zfp36l1/Cd28/Xbp1/Foxn1/Hes1/Cd274/Sdc4	9
McT	GO:0070373	negative regulation of ERK1 and ERK2 cascade	4/107	63/19005	0.000438206	0.0106842	0.0082165	Atf3/Xbp1/Timp3/Errfi1	4
McT	GO:0071346	cellular response to interferon-gamma	4/107	63/19005	0.000438206	0.0106842	0.0082165	Irf1/Gbp5/Irf8/Gbp7	4
McT	GO:0060326	cell chemotaxis	7/107	242/19005	0.00044054	0.0106842	0.0082165	Pla2g7/Cxcl10/Nr4a1/Cxcl12/Pde4b/Cxcl1/Ch25h	7
McT	GO:0051169	nuclear transport	9/107	403/19005	0.000455726	0.0109462	0.00841801	Ifi27/Ier3/Jun/Nfkbia/Xbp1/Sfn/Hes1/Egr2/Sox4	9
McT	GO:0071322	cellular response to carbohydrate stimulus	5/107	115/19005	0.000483635	0.0114494	0.008805	Zfp36l1/Xbp1/Icam1/Pim3/Sox4	5
McT	GO:0003007	heart morphogenesis	7/107	246/19005	0.000485843	0.0114494	0.008805	Dhrs3/Pim1/Jun/Hey1/Hes1/Sox4/Tpm1	7
McT	GO:0060538	skeletal muscle organ development	6/107	180/19005	0.000544201	0.0125872	0.00967999	Egr1/Btg2/Atf3/Nr4a1/Fos/Egr2	6
McT	GO:1903039	positive regulation of leukocyte cell-cell adhesion	6/107	180/19005	0.000544201	0.0125872	0.00967999	Irf1/Cd28/Xbp1/Icam1/Hes1/Cd274	6
McT	GO:0006402	mRNA catabolic process	5/107	119/19005	0.000565401	0.0128397	0.00987423	Btg2/Zfp36/Zfp36l1/Pnrc1/Nudt16	5
McT	GO:0010951	negative regulation of endopeptidase activity	5/107	119/19005	0.000565401	0.0128397	0.00987423	Nr4a1/Por/Birc3/Sfn/Timp3	5
McT	GO:0030595	leukocyte chemotaxis	6/107	182/19005	0.000576809	0.0129808	0.00998271	Pla2g7/Cxcl10/Cxcl12/Pde4b/Cxcl1/Ch25h	6
McT	GO:0060411	cardiac septum morphogenesis	4/107	68/19005	0.000586343	0.0130775	0.0100571	Dhrs3/Hey1/Hes1/Sox4	4
McT	GO:0032103	positive regulation of response to external stimulus	7/107	255/19005	0.000601421	0.0132951	0.0102244	Pla2g7/Cxcl10/Cxcl12/Nfkbia/Cd28/Gbp5/Cxcl1	7
McT	GO:0008593	regulation of Notch signaling pathway	4/107	69/19005	0.000619751	0.0135802	0.0104436	Hey1/Nfkbia/Enho/Hes1	4
McT	GO:0042832	defense response to protozoan	3/107	30/19005	0.000630646	0.0135806	0.010444	Iigp1/Irf8/Gbp7	3
McT	GO:0045616	regulation of keratinocyte differentiation	3/107	30/19005	0.000630646	0.0135806	0.010444	Zfp36/Zfp36l1/Errfi1	3
McT	GO:0010837	regulation of keratinocyte proliferation	3/107	31/19005	0.000695367	0.0148464	0.0114174	Zfp36/Zfp36l1/Sfn	3
McT	GO:0042098	T cell proliferation	6/107	190/19005	0.000722709	0.0152994	0.0117658	Irf1/Cxcl12/Cd28/Hes1/Cd274/Sdc4	6
McT	GO:0061013	regulation of mRNA catabolic process	3/107	32/19005	0.000764173	0.0160412	0.0123363	Btg2/Zfp36/Zfp36l1	3
McT	GO:0002687	positive regulation of leukocyte migration	5/107	128/19005	0.000786986	0.0162774	0.0125179	Pla2g7/Cxcl10/Cxcl12/Icam1/Cxcl1	5
McT	GO:0031667	response to nutrient levels	7/107	267/19005	0.000788455	0.0162774	0.0125179	Aqp3/Zfp36/Atf3/Pim1/Jun/Xbp1/Pdk4	7
McT	GO:0045580	regulation of T cell differentiation	5/107	129/19005	0.000815098	0.016669	0.012819	Irf1/Slc46a2/Cd28/Xbp1/Foxn1	5
McT	GO:0032868	response to insulin	6/107	195/19005	0.000827443	0.016669	0.012819	Egr1/Socs3/Zfp36l1/Xbp1/Egr2/Pdk4	6
McT	GO:0045637	regulation of myeloid cell differentiation	6/107	195/19005	0.000827443	0.016669	0.012819	Zfp36/Il34/Fos/Zfp36l1/Jun/Nfkbia	6
McT	GO:0003151	outflow tract morphogenesis	4/107	75/19005	0.000849131	0.016969	0.0130498	Dhrs3/Jun/Hey1/Hes1	4
McT	GO:0002573	myeloid leukocyte differentiation	6/107	197/19005	0.000872471	0.0170481	0.0131106	Junb/Il34/Fos/Zfp36l1/Jun/Pir	6
McT	GO:0003206	cardiac chamber morphogenesis	5/107	131/19005	0.000873564	0.0170481	0.0131106	Dhrs3/Hey1/Hes1/Sox4/Tpm1	5
McT	GO:0030216	keratinocyte differentiation	5/107	131/19005	0.000873564	0.0170481	0.0131106	Zfp36/Zfp36l1/Foxn1/Sfn/Errfi1	5
McT	GO:0046700	heterocycle catabolic process	7/107	274/19005	0.000917154	0.0177381	0.0136412	Btg2/Zfp36/Zfp36l1/Pnrc1/Pde4b/Nudt16/Isg20	7
McT	GO:0071241	cellular response to inorganic substance	5/107	133/19005	0.000935099	0.0177381	0.0136412	Junb/Fos/Jun/Mylk/Jund	5
McT	GO:0070371	ERK1 and ERK2 cascade	7/107	275/19005	0.000936818	0.0177381	0.0136412	Atf3/Zfp36l1/Jun/Xbp1/Icam1/Timp3/Errfi1	7
McT	GO:1904035	regulation of epithelial cell apoptotic process	4/107	77/19005	0.00093732	0.0177381	0.0136412	Zfp36/Zfp36l1/Xbp1/Icam1	4
McT	GO:0060122	inner ear receptor stereocilium organization	3/107	35/19005	0.000996091	0.0186381	0.0143334	Hey1/Hes1/Sdc4	3
McT	GO:1903707	negative regulation of hemopoiesis	5/107	135/19005	0.000999805	0.0186381	0.0143334	Irf1/Zfp36/Zfp36l1/Nfkbia/Hes1	5
McT	GO:0043154	negative regulation of cysteine-type endopeptidase activity involved in apoptotic process	4/107	80/19005	0.00108141	0.0198778	0.0152867	Nr4a1/Por/Birc3/Sfn	4
McT	GO:1901985	positive regulation of protein acetylation	3/107	36/19005	0.00108222	0.0198778	0.0152867	Xbp1/Arid5a/Sox4	3
McT	GO:0071375	cellular response to peptide hormone stimulus	6/107	207/19005	0.00112668	0.0201481	0.0154946	Irf1/Socs3/Nr4a1/Zfp36l1/Xbp1/Pdk4	6
McT	GO:0044403	symbiosis, encompassing mutualism through parasitism	9/107	458/19005	0.00112911	0.0201481	0.0154946	Irf1/Zfp36/Cxcl10/Jun/Icam1/Isg20/Irf8/Cxcl1/Gbp7	9
McT	GO:1901699	cellular response to nitrogen compound	9/107	458/19005	0.00112911	0.0201481	0.0154946	Egr1/Irf1/Socs3/Nr4a1/Zfp36l1/Xbp1/Pde4b/Pdk4/Gatsl3	9
McT	GO:0001819	positive regulation of cytokine production	8/107	368/19005	0.0011292	0.0201481	0.0154946	Egr1/Irf1/Cd28/Gbp5/Xbp1/Pde4b/Irf8/Cd274	8
McT	GO:0019439	aromatic compound catabolic process	7/107	286/19005	0.00117586	0.020832	0.0160205	Btg2/Zfp36/Zfp36l1/Pnrc1/Pde4b/Nudt16/Isg20	7
McT	GO:0044419	interspecies interaction between organisms	9/107	462/19005	0.00119944	0.0209582	0.0161176	Irf1/Zfp36/Cxcl10/Jun/Icam1/Isg20/Irf8/Cxcl1/Gbp7	9
McT	GO:0050900	leukocyte migration	7/107	287/19005	0.00119977	0.0209582	0.0161176	Pla2g7/Cxcl10/Cxcl12/Icam1/Pde4b/Cxcl1/Ch25h	7
McT	GO:0010466	negative regulation of peptidase activity	6/107	210/19005	0.00121304	0.0210428	0.0161827	Nr4a1/Por/Birc3/Sfn/Cstb/Timp3	6
McT	GO:0044344	cellular response to fibroblast growth factor stimulus	4/107	83/19005	0.00124039	0.0212659	0.0163542	Shisa2/Zfp36/Nr4a1/Zfp36l1	4
McT	GO:0022409	positive regulation of cell-cell adhesion	6/107	211/19005	0.00124292	0.0212659	0.0163542	Irf1/Cd28/Xbp1/Icam1/Hes1/Cd274	6
McT	GO:0046822	regulation of nucleocytoplasmic transport	6/107	212/19005	0.00127337	0.0214924	0.0165284	Ifi27/Ier3/Nfkbia/Xbp1/Sfn/Sox4	6
McT	GO:0071214	cellular response to abiotic stimulus	6/107	212/19005	0.00127337	0.0214924	0.0165284	Egr1/Actb/Zfp36l1/Rhob/Mylk/Gadd45a	6
McT	GO:0002690	positive regulation of leukocyte chemotaxis	4/107	84/19005	0.00129682	0.0215965	0.0166085	Pla2g7/Cxcl10/Cxcl12/Cxcl1	4
McT	GO:0034341	response to interferon-gamma	4/107	84/19005	0.00129682	0.0215965	0.0166085	Irf1/Gbp5/Irf8/Gbp7	4
McT	GO:0002694	regulation of leukocyte activation	9/107	470/19005	0.00135074	0.0220087	0.0169255	Irf1/Slc46a2/Zfp36l1/Cd28/Xbp1/Foxn1/Hes1/Cd274/Sdc4	9
McT	GO:0046683	response to organophosphorus	4/107	85/19005	0.00135503	0.0220087	0.0169255	Junb/Zfp36l1/Jun/Jund	4
McT	GO:2000117	negative regulation of cysteine-type endopeptidase activity	4/107	85/19005	0.00135503	0.0220087	0.0169255	Nr4a1/Por/Birc3/Sfn	4
McT	GO:0060412	ventricular septum morphogenesis	3/107	39/19005	0.00136836	0.0220087	0.0169255	Hey1/Hes1/Sox4	3
McT	GO:0009749	response to glucose	5/107	145/19005	0.00137444	0.0220087	0.0169255	Egr1/Xbp1/Icam1/Pim3/Sox4	5
McT	GO:0042594	response to starvation	5/107	145/19005	0.00137444	0.0220087	0.0169255	Zfp36/Atf3/Jun/Xbp1/Pdk4	5
McT	GO:2001233	regulation of apoptotic signaling pathway	8/107	381/19005	0.00140776	0.0223128	0.0171594	Atf3/Ier3/Itm2c/Cxcl12/Xbp1/Icam1/Timp3/Gclc	8
McT	GO:1902532	negative regulation of intracellular signal transduction	9/107	473/19005	0.0014113	0.0223128	0.0171594	Irf1/Atf3/Socs3/Cxcl12/Nfkbia/Xbp1/Gatsl3/Timp3/Errfi1	9
McT	GO:0046825	regulation of protein export from nucleus	3/107	40/19005	0.00147328	0.0231463	0.0178004	Ifi27/Sfn/Sox4	3
McT	GO:0031347	regulation of defense response	9/107	477/19005	0.00149544	0.0232021	0.0178433	Irf1/Zfp36/Ier3/Socs3/Nfkbia/Cd28/Gbp5/Birc3/Cxcl1	9
McT	GO:1901653	cellular response to peptide	6/107	219/19005	0.00150278	0.0232021	0.0178433	Irf1/Socs3/Nr4a1/Zfp36l1/Xbp1/Pdk4	6
McT	GO:0009746	response to hexose	5/107	148/19005	0.0015047	0.0232021	0.0178433	Egr1/Xbp1/Icam1/Pim3/Sox4	5
McT	GO:0034284	response to monosaccharide	5/107	149/19005	0.00155007	0.0237551	0.0182686	Egr1/Xbp1/Icam1/Pim3/Sox4	5
McT	GO:0045639	positive regulation of myeloid cell differentiation	4/107	89/19005	0.00160617	0.0243187	0.018702	Il34/Fos/Zfp36l1/Jun	4
McT	GO:0008544	epidermis development	7/107	302/19005	0.00160632	0.0243187	0.018702	Zfp36/Zfp36l1/Hey1/Foxn1/Sfn/Hes1/Errfi1	7
McT	GO:0097191	extrinsic apoptotic signaling pathway	6/107	223/19005	0.0016473	0.0244082	0.0187708	Atf3/Itm2c/Icam1/Krt18/Timp3/Gclc	6
McT	GO:0003263	cardioblast proliferation	2/107	11/19005	0.00167086	0.0244082	0.0187708	Pim1/Hes1	2
McT	GO:0003264	regulation of cardioblast proliferation	2/107	11/19005	0.00167086	0.0244082	0.0187708	Pim1/Hes1	2
McT	GO:0045647	negative regulation of erythrocyte differentiation	2/107	11/19005	0.00167086	0.0244082	0.0187708	Zfp36/Zfp36l1	2
McT	GO:0060211	regulation of nuclear-transcribed mRNA poly(A) tail shortening	2/107	11/19005	0.00167086	0.0244082	0.0187708	Btg2/Zfp36	2
McT	GO:0060213	positive regulation of nuclear-transcribed mRNA poly(A) tail shortening	2/107	11/19005	0.00167086	0.0244082	0.0187708	Btg2/Zfp36	2
McT	GO:0002285	lymphocyte activation involved in immune response	5/107	152/19005	0.00169225	0.0245176	0.0188549	Irf1/Cd28/Xbp1/Icam1/Gadd45g	5
McT	GO:0043616	keratinocyte proliferation	3/107	42/19005	0.00169797	0.0245176	0.0188549	Zfp36/Zfp36l1/Sfn	3
McT	GO:0051924	regulation of calcium ion transport	6/107	227/19005	0.00180216	0.0258724	0.0198968	Cxcl10/Cxcl12/Icam1/Mylk/Hes1/Pde4b	6
McT	GO:0071675	regulation of mononuclear cell migration	3/107	43/19005	0.0018179	0.0258731	0.0198974	Pla2g7/Cxcl10/Cxcl12	3
McT	GO:0002683	negative regulation of immune system process	8/107	397/19005	0.00182293	0.0258731	0.0198974	Irf1/Zfp36/Zfp36l1/Cxcl12/Nfkbia/Hes1/Cd274/Sdc4	8
McT	GO:0042129	regulation of T cell proliferation	5/107	155/19005	0.00184378	0.0260212	0.0200113	Irf1/Cd28/Hes1/Cd274/Sdc4	5
McT	GO:0000288	nuclear-transcribed mRNA catabolic process, deadenylation-dependent decay	3/107	44/19005	0.00194298	0.0266855	0.0205221	Btg2/Zfp36/Zfp36l1	3
McT	GO:1901361	organic cyclic compound catabolic process	7/107	313/19005	0.00196731	0.0266855	0.0205221	Btg2/Zfp36/Zfp36l1/Pnrc1/Pde4b/Nudt16/Isg20	7
McT	GO:0042692	muscle cell differentiation	8/107	402/19005	0.00197082	0.0266855	0.0205221	H3f3b/Actg1/Cxcl10/Zfp36l1/Cxcl12/Hey1/Xbp1/Hes1	8
McT	GO:0002328	pro-B cell differentiation	2/107	12/19005	0.00199767	0.0266855	0.0205221	Hes1/Sox4	2
McT	GO:0031953	negative regulation of protein autophosphorylation	2/107	12/19005	0.00199767	0.0266855	0.0205221	Jun/Errfi1	2
McT	GO:0042532	negative regulation of tyrosine phosphorylation of STAT protein	2/107	12/19005	0.00199767	0.0266855	0.0205221	Irf1/Socs3	2
McT	GO:0043374	CD8-positive, alpha-beta T cell differentiation	2/107	12/19005	0.00199767	0.0266855	0.0205221	Irf1/Pax1	2
McT	GO:0061158	3'-UTR-mediated mRNA destabilization	2/107	12/19005	0.00199767	0.0266855	0.0205221	Zfp36/Zfp36l1	2
McT	GO:0061469	regulation of type B pancreatic cell proliferation	2/107	12/19005	0.00199767	0.0266855	0.0205221	Nr4a1/Errfi1	2
McT	GO:1904994	regulation of leukocyte adhesion to vascular endothelial cell	2/107	12/19005	0.00199767	0.0266855	0.0205221	Cxcl12/Icam1	2
McT	GO:0045786	negative regulation of cell cycle	8/107	407/19005	0.00212805	0.0282758	0.0217451	Irf1/Ier3/Nr4a1/Zfp36l1/Rhob/Gadd45a/Sox4/Hpgd	8
McT	GO:0014074	response to purine-containing compound	4/107	97/19005	0.00220238	0.0291087	0.0223857	Junb/Zfp36l1/Jun/Jund	4
McT	GO:2001236	regulation of extrinsic apoptotic signaling pathway	5/107	162/19005	0.00223577	0.0293944	0.0226054	Atf3/Itm2c/Icam1/Timp3/Gclc	5
McT	GO:0000956	nuclear-transcribed mRNA catabolic process	4/107	98/19005	0.00228628	0.0299012	0.0229951	Btg2/Zfp36/Zfp36l1/Pnrc1	4
McT	GO:1901214	regulation of neuron death	7/107	323/19005	0.00234743	0.0300541	0.0231127	Mdk/Egr1/Btg2/Jun/Nqo1/Ncoa7/Gclc	7
McT	GO:0048483	autonomic nervous system development	3/107	47/19005	0.00234997	0.0300541	0.0231127	Hes1/Egr2/Sox4	3
McT	GO:0050732	negative regulation of peptidyl-tyrosine phosphorylation	3/107	47/19005	0.00234997	0.0300541	0.0231127	Irf1/Socs3/Errfi1	3
McT	GO:0008298	intracellular mRNA localization	2/107	13/19005	0.00235222	0.0300541	0.0231127	Zfp36/Zfp36l1	2
McT	GO:0001890	placenta development	5/107	164/19005	0.00235813	0.0300541	0.0231127	Junb/Socs3/Zfp36l1/Hey1/Hes1	5
McT	GO:0043523	regulation of neuron apoptotic process	6/107	240/19005	0.00238266	0.0302126	0.0232345	Mdk/Egr1/Btg2/Jun/Nqo1/Gclc	6
McT	GO:0097529	myeloid leukocyte migration	5/107	166/19005	0.0024853	0.0313374	0.0240996	Pla2g7/Cxcl10/Cxcl12/Pde4b/Cxcl1	5
McT	GO:1902041	regulation of extrinsic apoptotic signaling pathway via death domain receptors	3/107	48/19005	0.00249645	0.0313374	0.0240996	Atf3/Icam1/Timp3	3
McT	GO:0007346	regulation of mitotic cell cycle	8/107	420/19005	0.0025834	0.0322666	0.0248142	Ier3/Zfp36l1/Pim1/Cd28/Hes1/Pim3/Gadd45a/Sox4	8
McT	GO:0048732	gland development	8/107	421/19005	0.00262136	0.0324307	0.0249404	Mdk/Slc46a2/Jun/Pax1/Xbp1/Foxn1/Hes1/Aldh1a3	8
McT	GO:0002548	monocyte chemotaxis	3/107	49/19005	0.00264846	0.0324307	0.0249404	Pla2g7/Cxcl10/Cxcl12	3
McT	GO:0043392	negative regulation of DNA binding	3/107	49/19005	0.00264846	0.0324307	0.0249404	Jun/Hey1/Hes1	3
McT	GO:0070098	chemokine-mediated signaling pathway	3/107	49/19005	0.00264846	0.0324307	0.0249404	Cxcl10/Cxcl12/Cxcl1	3
McT	GO:2000377	regulation of reactive oxygen species metabolic process	5/107	169/19005	0.0026853	0.0327214	0.0251639	Ier3/Birc3/Icam1/Gadd45a/Cxcl1	5
McT	GO:0003159	morphogenesis of an endothelium	2/107	14/19005	0.0027342	0.0329221	0.0253183	Cxcl10/Rhob	2
McT	GO:0061154	endothelial tube morphogenesis	2/107	14/19005	0.0027342	0.0329221	0.0253183	Cxcl10/Rhob	2
McT	GO:0002685	regulation of leukocyte migration	5/107	170/19005	0.00275449	0.0329221	0.0253183	Pla2g7/Cxcl10/Cxcl12/Icam1/Cxcl1	5
McT	GO:0050870	positive regulation of T cell activation	5/107	170/19005	0.00275449	0.0329221	0.0253183	Irf1/Cd28/Xbp1/Hes1/Cd274	5
McT	GO:0002688	regulation of leukocyte chemotaxis	4/107	104/19005	0.00283639	0.0337395	0.0259469	Pla2g7/Cxcl10/Cxcl12/Cxcl1	4
McT	GO:0048608	reproductive structure development	8/107	430/19005	0.00298306	0.035316	0.0271593	Junb/H3f3b/Socs3/Zfp36l1/Hey1/Icam1/Hes1/Jmjd1c	8
McT	GO:0008637	apoptotic mitochondrial changes	4/107	106/19005	0.00303823	0.035369	0.0272001	Ier3/Jun/Sfn/Gclc	4
McT	GO:0071333	cellular response to glucose stimulus	4/107	106/19005	0.00303823	0.035369	0.0272001	Xbp1/Icam1/Pim3/Sox4	4
McT	GO:1903038	negative regulation of leukocyte cell-cell adhesion	4/107	106/19005	0.00303823	0.035369	0.0272001	Irf1/Cxcl12/Cd274/Sdc4	4
McT	GO:0061458	reproductive system development	8/107	433/19005	0.00311192	0.035369	0.0272001	Junb/H3f3b/Socs3/Zfp36l1/Hey1/Icam1/Hes1/Jmjd1c	8
McT	GO:0003205	cardiac chamber development	5/107	175/19005	0.00311996	0.035369	0.0272001	Dhrs3/Hey1/Hes1/Sox4/Tpm1	5
McT	GO:0032663	regulation of interleukin-2 production	3/107	52/19005	0.00313837	0.035369	0.0272001	Zfp36/Cd28/Pde4b	3
McT	GO:0060119	inner ear receptor cell development	3/107	52/19005	0.00313837	0.035369	0.0272001	Hey1/Hes1/Sdc4	3
McT	GO:0032609	interferon-gamma production	4/107	107/19005	0.00314274	0.035369	0.0272001	Gadd45g/Pde4b/Irf8/Cd274	4
McT	GO:0044406	adhesion of symbiont to host	2/107	15/19005	0.00314328	0.035369	0.0272001	Icam1/Gbp7	2
McT	GO:0046886	positive regulation of hormone biosynthetic process	2/107	15/19005	0.00314328	0.035369	0.0272001	Egr1/Por	2
McT	GO:0048385	regulation of retinoic acid receptor signaling pathway	2/107	15/19005	0.00314328	0.035369	0.0272001	Dhrs3/Aldh1a3	2
McT	GO:0071331	cellular response to hexose stimulus	4/107	108/19005	0.00324968	0.0364022	0.0279946	Xbp1/Icam1/Pim3/Sox4	4
McT	GO:1903313	positive regulation of mRNA metabolic process	3/107	53/19005	0.00331317	0.0369478	0.0284142	Btg2/Zfp36/Zfp36l1	3
McT	GO:0003158	endothelium development	4/107	109/19005	0.00335907	0.0371282	0.0285529	Cxcl10/Hey1/Rhob/Icam1	4
McT	GO:0071326	cellular response to monosaccharide stimulus	4/107	109/19005	0.00335907	0.0371282	0.0285529	Xbp1/Icam1/Pim3/Sox4	4
McT	GO:0070372	regulation of ERK1 and ERK2 cascade	6/107	258/19005	0.00340623	0.0374836	0.0288262	Atf3/Jun/Xbp1/Icam1/Timp3/Errfi1	6
McT	GO:0071560	cellular response to transforming growth factor beta stimulus	5/107	179/19005	0.00343659	0.0376518	0.0289556	Fos/Zfp36l1/Jun/Xbp1/Hpgd	5
McT	GO:0003279	cardiac septum development	4/107	110/19005	0.00347095	0.0378621	0.0291174	Dhrs3/Hey1/Hes1/Sox4	4
McT	GO:0051346	negative regulation of hydrolase activity	7/107	349/19005	0.00360283	0.0389655	0.0299659	Nr4a1/Ppp1r15a/Por/Birc3/Sfn/Cstb/Timp3	7
McT	GO:0071559	response to transforming growth factor beta	5/107	181/19005	0.00360329	0.0389655	0.0299659	Fos/Zfp36l1/Jun/Xbp1/Hpgd	5
McT	GO:0051402	neuron apoptotic process	6/107	264/19005	0.00381112	0.040973	0.0315098	Mdk/Egr1/Btg2/Jun/Nqo1/Gclc	6
McT	GO:0001935	endothelial cell proliferation	4/107	113/19005	0.00382175	0.040973	0.0315098	Nr4a1/Jun/Cxcl12/Xbp1	4
McT	GO:0032611	interleukin-1 beta production	3/107	56/19005	0.00387299	0.041169	0.0316605	Egr1/Gbp5/Errfi1	3
McT	GO:0045600	positive regulation of fat cell differentiation	3/107	56/19005	0.00387299	0.041169	0.0316605	Zfp36/Zfp36l1/Xbp1	3
McT	GO:0010832	negative regulation of myotube differentiation	2/107	17/19005	0.00404153	0.0425981	0.0327595	Cxcl10/Xbp1	2
McT	GO:0042510	regulation of tyrosine phosphorylation of Stat1 protein	2/107	17/19005	0.00404153	0.0425981	0.0327595	Irf1/Socs3	2
McT	GO:0032623	interleukin-2 production	3/107	57/19005	0.00407159	0.0426107	0.0327692	Zfp36/Cd28/Pde4b	3
McT	GO:0010959	regulation of metal ion transport	7/107	357/19005	0.00407685	0.0426107	0.0327692	Cxcl10/Cxcl12/Icam1/Mylk/Hes1/Pde4b/Cxcl1	7
McT	GO:0031349	positive regulation of defense response	6/107	269/19005	0.00417499	0.0432002	0.0332226	Irf1/Nfkbia/Cd28/Gbp5/Birc3/Cxcl1	6
McT	GO:0050727	regulation of inflammatory response	6/107	269/19005	0.00417499	0.0432002	0.0332226	Zfp36/Ier3/Socs3/Nfkbia/Cd28/Gbp5	6
McT	GO:0002761	regulation of myeloid leukocyte differentiation	4/107	116/19005	0.00419585	0.0432002	0.0332226	Il34/Fos/Zfp36l1/Jun	4
McT	GO:0070997	neuron death	7/107	359/19005	0.00420243	0.0432002	0.0332226	Mdk/Egr1/Btg2/Jun/Nqo1/Ncoa7/Gclc	7
McT	GO:0010830	regulation of myotube differentiation	3/107	58/19005	0.00427628	0.0437793	0.0336679	Cxcl10/Cxcl12/Xbp1	3
McT	GO:0006979	response to oxidative stress	7/107	362/19005	0.00439628	0.0442037	0.0339943	Fos/Jun/Nqo1/Rhob/Xbp1/Ncoa7/Gclc	7
McT	GO:0043588	skin development	6/107	272/19005	0.0044053	0.0442037	0.0339943	Zfp36/Atp8a2/Zfp36l1/Foxn1/Sfn/Errfi1	6
McT	GO:0046651	lymphocyte proliferation	6/107	272/19005	0.0044053	0.0442037	0.0339943	Irf1/Cxcl12/Cd28/Hes1/Cd274/Sdc4	6
McT	GO:0071479	cellular response to ionizing radiation	3/107	59/19005	0.00448712	0.0442037	0.0339943	Egr1/Rhob/Gadd45a	3
McT	GO:0060562	epithelial tube morphogenesis	7/107	364/19005	0.00452923	0.0442037	0.0339943	Cxcl10/Cxcl12/Hey1/Rhob/Hes1/Sox4/Sdc4	7
McT	GO:0002076	osteoblast development	2/107	18/19005	0.00453008	0.0442037	0.0339943	Hey1/Jund	2
McT	GO:0021542	dentate gyrus development	2/107	18/19005	0.00453008	0.0442037	0.0339943	Mdk/Btg2	2
McT	GO:0021783	preganglionic parasympathetic fiber development	2/107	18/19005	0.00453008	0.0442037	0.0339943	Hes1/Egr2	2
McT	GO:0032352	positive regulation of hormone metabolic process	2/107	18/19005	0.00453008	0.0442037	0.0339943	Egr1/Por	2
McT	GO:0045076	regulation of interleukin-2 biosynthetic process	2/107	18/19005	0.00453008	0.0442037	0.0339943	Zfp36/Cd28	2
McT	GO:0060712	spongiotrophoblast layer development	2/107	18/19005	0.00453008	0.0442037	0.0339943	Socs3/Zfp36l1	2
McT	GO:1902043	positive regulation of extrinsic apoptotic signaling pathway via death domain receptors	2/107	18/19005	0.00453008	0.0442037	0.0339943	Atf3/Timp3	2
McT	GO:0032943	mononuclear cell proliferation	6/107	274/19005	0.00456398	0.0443612	0.0341153	Irf1/Cxcl12/Cd28/Hes1/Cd274/Sdc4	6
McT	GO:0048568	embryonic organ development	8/107	464/19005	0.00471343	0.0456362	0.0350959	Junb/Atp8a2/Socs3/Chrna9/Zfp36l1/Hey1/Hes1/Aldh1a3	8
McT	GO:0006611	protein export from nucleus	4/107	120/19005	0.00473211	0.0456402	0.035099	Ifi27/Sfn/Egr2/Sox4	4
McT	GO:0001678	cellular glucose homeostasis	4/107	121/19005	0.00487304	0.0466711	0.0358918	Xbp1/Icam1/Pim3/Sox4	4
McT	GO:0042509	regulation of tyrosine phosphorylation of STAT protein	3/107	61/19005	0.00492744	0.0466711	0.0358918	Irf1/Socs3/Hes1	3
McT	GO:2001238	positive regulation of extrinsic apoptotic signaling pathway	3/107	61/19005	0.00492744	0.0466711	0.0358918	Atf3/Itm2c/Timp3	3
McT	GO:0000289	nuclear-transcribed mRNA poly(A) tail shortening	2/107	19/19005	0.00504451	0.0466711	0.0358918	Btg2/Zfp36	2
McT	GO:0036037	CD8-positive, alpha-beta T cell activation	2/107	19/19005	0.00504451	0.0466711	0.0358918	Irf1/Pax1	2
McT	GO:0042508	tyrosine phosphorylation of Stat1 protein	2/107	19/19005	0.00504451	0.0466711	0.0358918	Irf1/Socs3	2
McT	GO:0045063	T-helper 1 cell differentiation	2/107	19/19005	0.00504451	0.0466711	0.0358918	Irf1/Gadd45g	2
McT	GO:0061157	mRNA destabilization	2/107	19/19005	0.00504451	0.0466711	0.0358918	Zfp36/Zfp36l1	2
McT	GO:0071276	cellular response to cadmium ion	2/107	19/19005	0.00504451	0.0466711	0.0358918	Fos/Jun	2
McT	GO:1900745	positive regulation of p38MAPK cascade	2/107	19/19005	0.00504451	0.0466711	0.0358918	Gadd45a/Gadd45g	2
McT	GO:2000136	regulation of cell proliferation involved in heart morphogenesis	2/107	19/19005	0.00504451	0.0466711	0.0358918	Pim1/Hes1	2
McT	GO:0042108	positive regulation of cytokine biosynthetic process	3/107	62/19005	0.00515703	0.0472656	0.036349	Egr1/Irf1/Cd28	3
McT	GO:0045598	regulation of fat cell differentiation	4/107	123/19005	0.0051633	0.0472656	0.036349	Zfp36/Zfp36l1/Xbp1/Hes1	4
McT	GO:0009314	response to radiation	7/107	373/19005	0.00516554	0.0472656	0.036349	Egr1/Junb/Atp8a2/Jun/Rhob/Gadd45a/Jund	7
McT	GO:0010035	response to inorganic substance	7/107	375/19005	0.00531565	0.0484616	0.0372688	Junb/Nr4a1/Fos/Jun/Rhob/Mylk/Jund	7
McT	GO:0030968	endoplasmic reticulum unfolded protein response	3/107	63/19005	0.00539298	0.0489878	0.0376734	Atf3/Ppp1r15a/Xbp1	3
McT	GO:0035270	endocrine system development	4/107	125/19005	0.00546494	0.0493199	0.0379288	Mdk/Pax1/Hes1/Sox4	4
McT	GO:0001503	ossification	7/107	377/19005	0.00546902	0.0493199	0.0379288	Junb/H3f3b/Dhrs3/Hey1/Egr2/Jund/Cebpd	7
McT	GO:0042094	interleukin-2 biosynthetic process	2/107	20/19005	0.00558452	0.0498219	0.0383148	Zfp36/Cd28	2
McT	GO:0061323	cell proliferation involved in heart morphogenesis	2/107	20/19005	0.00558452	0.0498219	0.0383148	Pim1/Hes1	2
McT	GO:2000678	negative regulation of transcription regulatory region DNA binding	2/107	20/19005	0.00558452	0.0498219	0.0383148	Hey1/Hes1	2
MmT	GO:0030593	neutrophil chemotaxis	1947-06-01	83/19005	5.37e-08	3.26e-05	2.52e-05	Rac2/Pf4/Ccl9/Ccl21a/Ccl20/Ccl6	6
MmT	GO:1990266	neutrophil migration	1947-06-01	95/19005	1.21e-07	3.26e-05	2.52e-05	Rac2/Pf4/Ccl9/Ccl21a/Ccl20/Ccl6	6
MmT	GO:0070098	chemokine-mediated signaling pathway	1947-05-01	49/19005	1.31e-07	3.26e-05	2.52e-05	Pf4/Ccl9/Ccl21a/Ccl20/Ccl6	5
MmT	GO:0042742	defense response to bacterium	1947-08-01	248/19005	1.52e-07	3.26e-05	2.52e-05	Igkc/Iglc3/Hamp/Mmp7/Pglyrp1/Lyz2/Prg2/Lyz1	8
MmT	GO:0071621	granulocyte chemotaxis	1947-06-01	104/19005	2.08e-07	3.56e-05	2.75e-05	Rac2/Pf4/Ccl9/Ccl21a/Ccl20/Ccl6	6
MmT	GO:0097530	granulocyte migration	1947-06-01	118/19005	4.4e-07	6.27e-05	4.84e-05	Rac2/Pf4/Ccl9/Ccl21a/Ccl20/Ccl6	6
MmT	GO:0009617	response to bacterium	1947-09-01	473/19005	2e-06	0.000244186	0.000188575	Igkc/Iglc3/Pf4/Hamp/Mmp7/Pglyrp1/Lyz2/Prg2/Lyz1	9
MmT	GO:0097529	myeloid leukocyte migration	1947-06-01	166/19005	3.24e-06	0.000346476	0.000267569	Rac2/Pf4/Ccl9/Ccl21a/Ccl20/Ccl6	6
MmT	GO:0048247	lymphocyte chemotaxis	1947-04-01	46/19005	4.96e-06	0.000471183	0.000363875	Ccl9/Ccl21a/Ccl20/Ccl6	4
MmT	GO:0030595	leukocyte chemotaxis	1947-06-01	182/19005	5.5e-06	0.000471183	0.000363875	Rac2/Pf4/Ccl9/Ccl21a/Ccl20/Ccl6	6
MmT	GO:0002548	monocyte chemotaxis	1947-04-01	49/19005	6.41e-06	0.000498839	0.000385233	Ccl9/Ccl21a/Ccl20/Ccl6	4
MmT	GO:0098542	defense response to other organism	1947-08-01	424/19005	8.43e-06	0.000601228	0.000464303	Igkc/Iglc3/Hamp/Mmp7/Pglyrp1/Lyz2/Prg2/Lyz1	8
MmT	GO:0071346	cellular response to interferon-gamma	1947-04-01	63/19005	1.76e-05	0.001157	0.000893498	Ccl9/Ccl21a/Ccl20/Ccl6	4
MmT	GO:0071347	cellular response to interleukin-1	1947-04-01	68/19005	2.38e-05	0.0013994	0.0010807	Ccl9/Ccl21a/Ccl20/Ccl6	4
MmT	GO:0071674	mononuclear cell migration	1947-04-01	69/19005	2.52e-05	0.0013994	0.0010807	Ccl9/Ccl21a/Ccl20/Ccl6	4
MmT	GO:0050830	defense response to Gram-positive bacterium	1947-04-01	70/19005	2.67e-05	0.0013994	0.0010807	Mmp7/Pglyrp1/Lyz2/Lyz1	4
MmT	GO:0060326	cell chemotaxis	1947-06-01	242/19005	2.78e-05	0.0013994	0.0010807	Rac2/Pf4/Ccl9/Ccl21a/Ccl20/Ccl6	6
MmT	GO:0072676	lymphocyte migration	1947-04-01	73/19005	3.15e-05	0.0014995	0.001158	Ccl9/Ccl21a/Ccl20/Ccl6	4
MmT	GO:0050996	positive regulation of lipid catabolic process	1947-03-01	28/19005	4.45e-05	0.00200328	0.00154705	Fgf21/Fabp1/Apoa4	3
MmT	GO:0070555	response to interleukin-1	1947-04-01	82/19005	4.99e-05	0.00213368	0.00164775	Ccl9/Ccl21a/Ccl20/Ccl6	4
MmT	GO:0034341	response to interferon-gamma	1947-04-01	84/19005	5.48e-05	0.00223362	0.00172493	Ccl9/Ccl21a/Ccl20/Ccl6	4
MmT	GO:0050900	leukocyte migration	1947-06-01	287/19005	7.18e-05	0.00279523	0.00215864	Rac2/Pf4/Ccl9/Ccl21a/Ccl20/Ccl6	6
MmT	GO:0019835	cytolysis	1947-03-01	34/19005	8.04e-05	0.00293318	0.00226517	Pf4/Lyz2/Lyz1	3
MmT	GO:0070374	positive regulation of ERK1 and ERK2 cascade	1947-05-01	181/19005	8.22e-05	0.00293318	0.00226517	Ccl9/Ccl21a/Ccl20/Fgf21/Ccl6	5
MmT	GO:0050829	defense response to Gram-negative bacterium	1947-03-01	44/19005	0.000174843	0.00598663	0.00462322	Mmp7/Lyz2/Lyz1	3
MmT	GO:0071356	cellular response to tumor necrosis factor	1947-04-01	120/19005	0.000218604	0.00719711	0.00555803	Ccl9/Ccl21a/Ccl20/Ccl6	4
MmT	GO:0071622	regulation of granulocyte chemotaxis	1947-03-01	51/19005	0.000271611	0.00855464	0.00660639	Rac2/Pf4/Ccl21a	3
MmT	GO:0002687	positive regulation of leukocyte migration	1947-04-01	128/19005	0.000279825	0.00855464	0.00660639	Rac2/Pf4/Ccl21a/Ccl20	4
MmT	GO:0034612	response to tumor necrosis factor	1947-04-01	136/19005	0.000352495	0.0104047	0.00803509	Ccl9/Ccl21a/Ccl20/Ccl6	4
MmT	GO:0006958	complement activation, classical pathway	1947-03-01	58/19005	0.000397593	0.0109787	0.00847838	Igkc/Cr2/Iglc3	3
MmT	GO:0050994	regulation of lipid catabolic process	1947-03-01	58/19005	0.000397593	0.0109787	0.00847838	Fgf21/Fabp1/Apoa4	3
MmT	GO:0070372	regulation of ERK1 and ERK2 cascade	1947-05-01	258/19005	0.0004271	0.0114249	0.00882299	Ccl9/Ccl21a/Ccl20/Fgf21/Ccl6	5
MmT	GO:0010896	regulation of triglyceride catabolic process	1947-02-01	13/19005	0.000458876	0.011903	0.00919216	Fgf21/Apoa4	2
MmT	GO:0006959	humoral immune response	1947-04-01	149/19005	0.000498035	0.0125388	0.00968317	Igkc/Cr2/Iglc3/Mmp7	4
MmT	GO:0070371	ERK1 and ERK2 cascade	1947-05-01	275/19005	0.00057092	0.0139631	0.0107831	Ccl9/Ccl21a/Ccl20/Fgf21/Ccl6	5
MmT	GO:0002455	humoral immune response mediated by circulating immunoglobulin	1947-03-01	71/19005	0.000720088	0.0167891	0.0129655	Igkc/Cr2/Iglc3	3
MmT	GO:0019221	cytokine-mediated signaling pathway	1947-05-01	290/19005	0.000725696	0.0167891	0.0129655	Pf4/Ccl9/Ccl21a/Ccl20/Ccl6	5
MmT	GO:0006956	complement activation	1947-03-01	74/19005	0.000812483	0.0179257	0.0138433	Igkc/Cr2/Iglc3	3
MmT	GO:0002685	regulation of leukocyte migration	1947-04-01	170/19005	0.000816708	0.0179257	0.0138433	Rac2/Pf4/Ccl21a/Ccl20	4
MmT	GO:0007043	cell-cell junction assembly	1947-03-01	76/19005	0.000878076	0.0184009	0.0142102	Cldn3/Fscn1/Gjb2	3
MmT	GO:0051345	positive regulation of hydrolase activity	1947-06-01	458/19005	0.000881351	0.0184009	0.0142102	Ccl9/Ccl21a/Ccl20/Ccl6/Fabp1/Apoa4	6
MmT	GO:0002694	regulation of leukocyte activation	1947-06-01	470/19005	0.00100751	0.020534	0.0158575	Igkc/Rac2/Iglc3/Hamp/Pglyrp1/Ccl21a	6
MmT	GO:0010592	positive regulation of lamellipodium assembly	1947-02-01	20/19005	0.00110551	0.0220073	0.0169953	Rac2/Fscn1	2
MmT	GO:0006935	chemotaxis	1947-06-01	484/19005	0.00117183	0.0222187	0.0171586	Rac2/Pf4/Ccl9/Ccl21a/Ccl20/Ccl6	6
MmT	GO:0002690	positive regulation of leukocyte chemotaxis	1947-03-01	84/19005	0.0011738	0.0222187	0.0171586	Rac2/Pf4/Ccl21a	3
MmT	GO:0042330	taxis	1947-06-01	486/19005	0.0011969	0.0222187	0.0171586	Rac2/Pf4/Ccl9/Ccl21a/Ccl20/Ccl6	6
MmT	GO:0035634	response to stilbenoid	1947-02-01	21/19005	0.00121995	0.0222187	0.0171586	Cyp2a5/Apoa4	2
MmT	GO:0072376	protein activation cascade	1947-03-01	86/19005	0.00125637	0.0224053	0.0173027	Igkc/Cr2/Iglc3	3
MmT	GO:0019433	triglyceride catabolic process	1947-02-01	23/19005	0.00146513	0.025595	0.0197659	Fgf21/Apoa4	2
MmT	GO:0043547	positive regulation of GTPase activity	1947-04-01	204/19005	0.0016025	0.0274347	0.0211867	Ccl9/Ccl21a/Ccl20/Ccl6	4
MmT	GO:0010466	negative regulation of peptidase activity	1947-04-01	210/19005	0.0017817	0.029694	0.0229314	Serpinb1a/Serpinb6a/Wfdc18/Fabp1	4
MmT	GO:0044243	multicellular organismal catabolic process	1947-02-01	26/19005	0.00187322	0.029694	0.0229314	Mmp7/Apoa4	2
MmT	GO:0045109	intermediate filament organization	1947-02-01	26/19005	0.00187322	0.029694	0.0229314	Vim/Krt20	2
MmT	GO:2000406	positive regulation of T cell migration	1947-02-01	26/19005	0.00187322	0.029694	0.0229314	Ccl21a/Ccl20	2
MmT	GO:0090023	positive regulation of neutrophil chemotaxis	1947-02-01	27/19005	0.00201989	0.0308755	0.0238439	Rac2/Pf4	2
MmT	GO:0090208	positive regulation of triglyceride metabolic process	1947-02-01	27/19005	0.00201989	0.0308755	0.0238439	Fgf21/Apoa4	2
MmT	GO:0002688	regulation of leukocyte chemotaxis	1947-03-01	104/19005	0.00216721	0.0320535	0.0247536	Rac2/Pf4/Ccl21a	3
MmT	GO:1902745	positive regulation of lamellipodium organization	1947-02-01	28/19005	0.00217185	0.0320535	0.0247536	Rac2/Fscn1	2
MmT	GO:0071624	positive regulation of granulocyte chemotaxis	1947-02-01	29/19005	0.00232906	0.0332279	0.0256605	Rac2/Pf4	2
MmT	GO:2000403	positive regulation of lymphocyte migration	1947-02-01	29/19005	0.00232906	0.0332279	0.0256605	Ccl21a/Ccl20	2
MmT	GO:0010591	regulation of lamellipodium assembly	1947-02-01	31/19005	0.00265914	0.035566	0.0274661	Rac2/Fscn1	2
MmT	GO:0046461	neutral lipid catabolic process	1947-02-01	31/19005	0.00265914	0.035566	0.0274661	Fgf21/Apoa4	2
MmT	GO:0046464	acylglycerol catabolic process	1947-02-01	31/19005	0.00265914	0.035566	0.0274661	Fgf21/Apoa4	2
MmT	GO:2000404	regulation of T cell migration	1947-02-01	31/19005	0.00265914	0.035566	0.0274661	Ccl21a/Ccl20	2
MmT	GO:0051249	regulation of lymphocyte activation	1947-05-01	400/19005	0.00298894	0.0378897	0.0292606	Igkc/Rac2/Iglc3/Pglyrp1/Ccl21a	5
MmT	GO:0050892	intestinal absorption	1947-02-01	33/19005	0.00300993	0.0378897	0.0292606	Fabp1/Apoa4	2
MmT	GO:0090022	regulation of neutrophil chemotaxis	1947-02-01	33/19005	0.00300993	0.0378897	0.0292606	Rac2/Pf4	2
MmT	GO:1902624	positive regulation of neutrophil migration	1947-02-01	33/19005	0.00300993	0.0378897	0.0292606	Rac2/Pf4	2
MmT	GO:0045923	positive regulation of fatty acid metabolic process	1947-02-01	37/19005	0.00377282	0.0468049	0.0361454	Fabp1/Apoa4	2
MmT	GO:0050921	positive regulation of chemotaxis	1947-03-01	128/19005	0.00389812	0.0476684	0.0368123	Rac2/Pf4/Ccl21a	3
MmT	GO:0016042	lipid catabolic process	1947-04-01	266/19005	0.00417285	0.0497493	0.0384193	Plb1/Fgf21/Fabp1/Apoa4	4
MmT	GO:2000401	regulation of lymphocyte migration	1947-02-01	39/19005	0.00418452	0.0497493	0.0384193	Ccl21a/Ccl20	2
nT	GO:0002474	antigen processing and presentation of peptide antigen via MHC class I	1971-06-01	39/19005	6.49e-09	1.04e-05	8.55e-06	Calr/H2-K1/H2-Q4/H2-D1/H2-Q6/H2-Q7	6
nT	GO:0048002	antigen processing and presentation of peptide antigen	1971-06-01	58/19005	7.61e-08	6.08e-05	5.02e-05	Calr/H2-K1/H2-Q4/H2-D1/H2-Q6/H2-Q7	6
nT	GO:0035456	response to interferon-beta	1971-05-01	45/19005	6.86e-07	0.000365653	0.000301612	Bst2/Iigp1/Irf1/Ifit3/Ifit1	5
nT	GO:0019882	antigen processing and presentation	1971-06-01	103/19005	2.36e-06	0.000908588	0.000749456	Calr/H2-K1/H2-Q4/H2-D1/H2-Q6/H2-Q7	6
nT	GO:0051607	defense response to virus	1971-07-01	166/19005	2.84e-06	0.000908588	0.000749456	Ifitm1/Cxcl10/Bst2/Isg15/Irf1/Ifit3/Ifit1	7
nT	GO:0098542	defense response to other organism	1971-10-01	424/19005	3.77e-06	0.00100366	0.000827875	Plac8/Ifitm1/H2-K1/Cxcl10/Bst2/Isg15/Iigp1/Irf1/Ifit3/Ifit1	10
nT	GO:0071345	cellular response to cytokine stimulus	1971-10-01	455/19005	7.01e-06	0.00159783	0.00131798	Hspa5/Ccl11/Krt18/Cxcl10/H2-Q7/Iigp1/Irf1/Ifit3/Ifit1/Socs3	10
nT	GO:0030198	extracellular matrix organization	1971-07-01	199/19005	9.37e-06	0.00159783	0.00131798	Serpinh1/Vtn/Vwa1/Gpm6b/Mmp9/Eng/Emilin1	7
nT	GO:0043062	extracellular structure organization	1971-07-01	200/19005	9.68e-06	0.00159783	0.00131798	Serpinh1/Vtn/Vwa1/Gpm6b/Mmp9/Eng/Emilin1	7
nT	GO:0009615	response to virus	1971-07-01	204/19005	1.1e-05	0.00159783	0.00131798	Ifitm1/Cxcl10/Bst2/Isg15/Irf1/Ifit3/Ifit1	7
nT	GO:0044706	multi-multicellular organism process	1971-06-01	135/19005	1.13e-05	0.00159783	0.00131798	Calr/H3f3b/Serpine2/Maged2/Mmp9/H2-Q7	6
nT	GO:0035458	cellular response to interferon-beta	1971-04-01	38/19005	1.2e-05	0.00159783	0.00131798	Iigp1/Irf1/Ifit3/Ifit1	4
nT	GO:0007566	embryo implantation	1971-04-01	48/19005	3.07e-05	0.00377999	0.00311795	Calr/H3f3b/Mmp9/H2-Q7	4
nT	GO:0035455	response to interferon-alpha	1971-03-01	19/19005	4.64e-05	0.00529736	0.00436956	Bst2/Ifit3/Ifit1	3
nT	GO:0007565	female pregnancy	1971-05-01	110/19005	5.7e-05	0.00607112	0.00500781	Calr/H3f3b/Maged2/Mmp9/H2-Q7	5
nT	GO:0034976	response to endoplasmic reticulum stress	1971-06-01	210/19005	0.000133491	0.0127174	0.01049	Pdia6/Hsp90b1/Hspa5/Pdia3/Pdia4/Sdf2l1	6
nT	GO:0016032	viral process	1971-08-01	407/19005	0.000135207	0.0127174	0.01049	Ifitm1/Cxcl10/Bst2/Mmp9/Isg15/Irf1/Ifit3/Ifit1	8
nT	GO:0044764	multi-organism cellular process	1971-08-01	411/19005	0.000144588	0.0128442	0.0105947	Ifitm1/Cxcl10/Bst2/Mmp9/Isg15/Irf1/Ifit3/Ifit1	8
nT	GO:0048732	gland development	1971-08-01	421/19005	0.000170419	0.0140725	0.0116078	Ccl11/Ly6e/Vtn/Ptn/Mdk/Serpine2/Mafb/Fgf10	8
nT	GO:0001525	angiogenesis	1971-08-01	423/19005	0.000176016	0.0140725	0.0116078	Ccl11/Ptn/Cxcl10/Myh9/Mmp9/Eng/Ecscr/Mfge8	8
nT	GO:0045765	regulation of angiogenesis	1971-06-01	226/19005	0.000198931	0.0148588	0.0122564	Ccl11/Ptn/Cxcl10/Mmp9/Eng/Ecscr	6
nT	GO:0032963	collagen metabolic process	1971-04-01	78/19005	0.00020706	0.0148588	0.0122564	Serpinh1/Mmp9/Eng/Ltbp1	4
nT	GO:0044259	multicellular organismal macromolecule metabolic process	1971-04-01	79/19005	0.000217492	0.0148588	0.0122564	Serpinh1/Mmp9/Eng/Ltbp1	4
nT	GO:0030335	positive regulation of cell migration	1971-08-01	438/19005	0.000223021	0.0148588	0.0122564	Hspa5/Calr/Ccl11/Vtn/Cxcl10/Cxcl14/Mmp9/Fgf10	8
nT	GO:0006457	protein folding	1971-05-01	150/19005	0.000245297	0.0156892	0.0129414	Pdia6/Hsp90b1/Calr/Pdia3/Pdia4	5
nT	GO:0034341	response to interferon-gamma	1971-04-01	84/19005	0.000275407	0.016576	0.0136728	Ccl11/Bst2/H2-Q7/Irf1	4
nT	GO:2000147	positive regulation of cell motility	1971-08-01	453/19005	0.000279895	0.016576	0.0136728	Hspa5/Calr/Ccl11/Vtn/Cxcl10/Cxcl14/Mmp9/Fgf10	8
nT	GO:0044403	symbiosis, encompassing mutualism through parasitism	1971-08-01	458/19005	0.000301304	0.016619	0.0137083	Ifitm1/Cxcl10/Bst2/Mmp9/Isg15/Irf1/Ifit3/Ifit1	8
nT	GO:1902106	negative regulation of leukocyte differentiation	1971-04-01	86/19005	0.000301409	0.016619	0.0137083	Tmem176b/Mafb/Tmem176a/Irf1	4
nT	GO:0044419	interspecies interaction between organisms	1971-08-01	462/19005	0.000319382	0.0166653	0.0137465	Ifitm1/Cxcl10/Bst2/Mmp9/Isg15/Irf1/Ifit3/Ifit1	8
nT	GO:0030168	platelet activation	1971-04-01	88/19005	0.000329126	0.0166653	0.0137465	P2ry1/Csrp1/Myh9/Serpine2	4
nT	GO:0051272	positive regulation of cellular component movement	1971-08-01	465/19005	0.000333515	0.0166653	0.0137465	Hspa5/Calr/Ccl11/Vtn/Cxcl10/Cxcl14/Mmp9/Fgf10	8
nT	GO:1901342	regulation of vasculature development	1971-06-01	251/19005	0.000349363	0.0169282	0.0139634	Ccl11/Ptn/Cxcl10/Mmp9/Eng/Ecscr	6
nT	GO:0040017	positive regulation of locomotion	1971-08-01	483/19005	0.000429465	0.0201975	0.0166601	Hspa5/Calr/Ccl11/Vtn/Cxcl10/Cxcl14/Mmp9/Fgf10	8
nT	GO:0044236	multicellular organism metabolic process	1971-04-01	100/19005	0.000535127	0.0244477	0.0201659	Serpinh1/Mmp9/Eng/Ltbp1	4
nT	GO:0032964	collagen biosynthetic process	1971-03-01	43/19005	0.000553937	0.024471	0.0201851	Serpinh1/Eng/Ltbp1	3
nT	GO:0010810	regulation of cell-substrate adhesion	1971-05-01	180/19005	0.000566245	0.024471	0.0201851	Calr/Vtn/Ptn/Gpm6b/Emilin1	5
nT	GO:0002483	antigen processing and presentation of endogenous peptide antigen	1971-02-01	10/19005	0.000607356	0.0255569	0.0210808	H2-K1/H2-D1	2
nT	GO:0048247	lymphocyte chemotaxis	1971-03-01	46/19005	0.000675928	0.027713	0.0228593	Ccl11/Cxcl10/Cxcl14	3
nT	GO:0051547	regulation of keratinocyte migration	1971-02-01	11/19005	0.000740531	0.0291586	0.0240517	Mmp9/Fgf10	2
nT	GO:0019221	cytokine-mediated signaling pathway	1971-06-01	290/19005	0.000747656	0.0291586	0.0240517	Ccl11/Krt18/Cxcl10/Iigp1/Irf1/Socs3	6
nT	GO:0010811	positive regulation of cell-substrate adhesion	1971-04-01	111/19005	0.000792506	0.0301718	0.0248875	Calr/Vtn/Ptn/Emilin1	4
nT	GO:0019883	antigen processing and presentation of endogenous antigen	1971-02-01	12/19005	0.000886491	0.0322159	0.0265735	H2-K1/H2-D1	2
nT	GO:0042532	negative regulation of tyrosine phosphorylation of STAT protein	1971-02-01	12/19005	0.000886491	0.0322159	0.0265735	Irf1/Socs3	2
nT	GO:0009611	response to wounding	1971-07-01	421/19005	0.000977645	0.034739	0.0286547	P2ry1/Mdk/Csrp1/Myh9/Serpine2/Eng/Fgf10	7
nT	GO:0070527	platelet aggregation	1971-03-01	53/19005	0.00102379	0.0355571	0.0293295	Csrp1/Myh9/Serpine2	3
nT	GO:0043455	regulation of secondary metabolic process	1971-02-01	13/19005	0.00104514	0.0355571	0.0293295	Hsd11b1/a	2
nT	GO:0021681	cerebellar granular layer development	1971-02-01	14/19005	0.00121639	0.040521	0.033424	Mdk/Serpine2	2
nT	GO:0021695	cerebellar cortex development	1971-03-01	57/19005	0.00126517	0.041286	0.0340551	Hspa5/Mdk/Serpine2	3
nT	GO:0002687	positive regulation of leukocyte migration	1971-04-01	128/19005	0.00134606	0.0422031	0.0348115	Calr/Cxcl10/Cxcl14/Mmp9	4
nT	GO:0050921	positive regulation of chemotaxis	1971-04-01	128/19005	0.00134606	0.0422031	0.0348115	Calr/Cxcl10/Cxcl14/Fgf10	4
nT	GO:0051546	keratinocyte migration	1971-02-01	15/19005	0.00140014	0.0430543	0.0355137	Mmp9/Fgf10	2
nT	GO:0045454	cell redox homeostasis	1971-03-01	62/19005	0.00161365	0.0481528	0.0397192	Pdia6/Pdia3/Pdia4	3
nT	GO:1903707	negative regulation of hemopoiesis	1971-04-01	135/19005	0.00163733	0.0481528	0.0397192	Tmem176b/Mafb/Tmem176a/Irf1	4
nT	GO:0008360	regulation of cell shape	1971-04-01	136/19005	0.00168223	0.0481528	0.0397192	Ccl11/Ptn/Rhoj/Myh9	4
nT	GO:0071346	cellular response to interferon-gamma	1971-03-01	63/19005	0.00168982	0.0481528	0.0397192	Ccl11/H2-Q7/Irf1	3
nT	GO:0042060	wound healing	1971-06-01	341/19005	0.00171652	0.0481528	0.0397192	P2ry1/Csrp1/Myh9/Serpine2/Eng/Fgf10	6
nT	GO:0042510	regulation of tyrosine phosphorylation of Stat1 protein	1971-02-01	17/19005	0.00180478	0.0489125	0.0403458	Irf1/Socs3	2
nT	GO:1901623	regulation of lymphocyte chemotaxis	1971-02-01	17/19005	0.00180478	0.0489125	0.0403458	Cxcl10/Cxcl14	2
PcT	GO:0071345	cellular response to cytokine stimulus	1946-11-01	455/19005	8.23e-09	1.22e-05	8.33e-06	Zfp36/Irf1/Nfkbia/Cxcl10/Zfp36l1/Birc3/Socs3/Gbp5/Egr1/Iigp1/Gbp7	11
PcT	GO:0071356	cellular response to tumor necrosis factor	1946-05-01	120/19005	1.03e-05	0.00537941	0.00367186	Zfp36/Irf1/Nfkbia/Zfp36l1/Birc3	5
PcT	GO:0031347	regulation of defense response	1946-08-01	477/19005	1.68e-05	0.00537941	0.00367186	Zfp36/Irf1/Nfkbia/Cd28/Ier3/Birc3/Socs3/Gbp5	8
PcT	GO:0009612	response to mechanical stimulus	1946-05-01	136/19005	1.89e-05	0.00537941	0.00367186	Chrna9/Junb/Nfkbia/Atp8a2/Fos	5
PcT	GO:0034612	response to tumor necrosis factor	1946-05-01	136/19005	1.89e-05	0.00537941	0.00367186	Zfp36/Irf1/Nfkbia/Zfp36l1/Birc3	5
PcT	GO:1903706	regulation of hemopoiesis	1946-07-01	356/19005	2.18e-05	0.00537941	0.00367186	Pim1/Zfp36/Irf1/Nfkbia/Cd28/Zfp36l1/Fos	7
PcT	GO:0050727	regulation of inflammatory response	1946-06-01	269/19005	4.43e-05	0.00937814	0.0064013	Zfp36/Nfkbia/Cd28/Ier3/Socs3/Gbp5	6
PcT	GO:0019221	cytokine-mediated signaling pathway	1946-06-01	290/19005	6.72e-05	0.0103075	0.00703565	Irf1/Nfkbia/Cxcl10/Socs3/Egr1/Iigp1	6
PcT	GO:0001562	response to protozoan	1946-03-01	33/19005	6.88e-05	0.0103075	0.00703565	Ier3/Iigp1/Gbp7	3
PcT	GO:0071396	cellular response to lipid	1946-07-01	428/19005	7.01e-05	0.0103075	0.00703565	Pim1/Ramp3/Zfp36/Nfkbia/Cxcl10/Zfp36l1/Pde4b	7
PcT	GO:0071407	cellular response to organic cyclic compound	1946-07-01	434/19005	7.65e-05	0.0103075	0.00703565	Pim1/Ramp3/Zfp36/Nfkbia/Zfp36l1/Egr1/Pde4b	7
PcT	GO:0042035	regulation of cytokine biosynthetic process	1946-04-01	97/19005	8.83e-05	0.0109025	0.00744178	Zfp36/Irf1/Cd28/Egr1	4
PcT	GO:0009617	response to bacterium	1946-07-01	473/19005	0.000130733	0.0146902	0.0100272	Zfp36/Junb/Nfkbia/Cxcl10/Iigp1/Gbp7/Pde4b	7
PcT	GO:0042089	cytokine biosynthetic process	1946-04-01	109/19005	0.000138774	0.0146902	0.0100272	Zfp36/Irf1/Cd28/Egr1	4
PcT	GO:0042107	cytokine metabolic process	1946-04-01	113/19005	0.000159484	0.015757	0.0107554	Zfp36/Irf1/Cd28/Egr1	4
PcT	GO:0002521	leukocyte differentiation	1946-07-01	499/19005	0.000181814	0.0168406	0.011495	Irf1/Junb/Cd28/Pir/Zfp36l1/Egr1/Fos	7
PcT	GO:0030099	myeloid cell differentiation	1946-06-01	358/19005	0.000212477	0.0175092	0.0119513	Zfp36/Junb/Nfkbia/Pir/Zfp36l1/Fos	6
PcT	GO:0071277	cellular response to calcium ion	1946-03-01	48/19005	0.000212662	0.0175092	0.0119513	Junb/Mylk/Fos	3
PcT	GO:0032496	response to lipopolysaccharide	1946-05-01	233/19005	0.000241445	0.0178067	0.0121544	Zfp36/Junb/Nfkbia/Cxcl10/Pde4b	5
PcT	GO:0001819	positive regulation of cytokine production	1946-06-01	368/19005	0.000246457	0.0178067	0.0121544	Irf1/Cd28/Gbp5/Egr1/Cd274/Pde4b	6
PcT	GO:0032663	regulation of interleukin-2 production	1946-03-01	52/19005	0.000269895	0.0178067	0.0121544	Zfp36/Cd28/Pde4b	3
PcT	GO:0071222	cellular response to lipopolysaccharide	1946-04-01	130/19005	0.000273045	0.0178067	0.0121544	Zfp36/Nfkbia/Cxcl10/Pde4b	4
PcT	GO:0071417	cellular response to organonitrogen compound	1946-06-01	381/19005	0.000296892	0.0178067	0.0121544	Irf1/Gatsl3/Zfp36l1/Socs3/Egr1/Pde4b	6
PcT	GO:0045647	negative regulation of erythrocyte differentiation	1946-02-01	11/19005	0.000310875	0.0178067	0.0121544	Zfp36/Zfp36l1	2
PcT	GO:1903707	negative regulation of hemopoiesis	1946-04-01	135/19005	0.0003153	0.0178067	0.0121544	Zfp36/Irf1/Nfkbia/Zfp36l1	4
PcT	GO:0002237	response to molecule of bacterial origin	1946-05-01	251/19005	0.000340191	0.0178067	0.0121544	Zfp36/Junb/Nfkbia/Cxcl10/Pde4b	5
PcT	GO:0071219	cellular response to molecule of bacterial origin	1946-04-01	139/19005	0.000352332	0.0178067	0.0121544	Zfp36/Nfkbia/Cxcl10/Pde4b	4
PcT	GO:0032623	interleukin-2 production	1946-03-01	57/19005	0.000354326	0.0178067	0.0121544	Zfp36/Cd28/Pde4b	3
PcT	GO:0032103	positive regulation of response to external stimulus	1946-05-01	255/19005	0.000365772	0.0178067	0.0121544	Pla2g7/Nfkbia/Cd28/Cxcl10/Gbp5	5
PcT	GO:0042532	negative regulation of tyrosine phosphorylation of STAT protein	1946-02-01	12/19005	0.000372475	0.0178067	0.0121544	Irf1/Socs3	2
PcT	GO:0061158	3'-UTR-mediated mRNA destabilization	1946-02-01	12/19005	0.000372475	0.0178067	0.0121544	Zfp36/Zfp36l1	2
PcT	GO:0060711	labyrinthine layer development	1946-03-01	59/19005	0.00039234	0.0181702	0.0124026	Junb/Zfp36l1/Socs3	3
PcT	GO:0008298	intracellular mRNA localization	1946-02-01	13/19005	0.000439519	0.018565	0.0126721	Zfp36/Zfp36l1	2
PcT	GO:0042108	positive regulation of cytokine biosynthetic process	1946-03-01	62/19005	0.000454126	0.018565	0.0126721	Irf1/Cd28/Egr1	3
PcT	GO:0002757	immune response-activating signal transduction	1946-05-01	269/19005	0.00046693	0.018565	0.0126721	Irf1/Nfkbia/Cd28/Birc3/Pde4b	5
PcT	GO:0031349	positive regulation of defense response	1946-05-01	269/19005	0.00046693	0.018565	0.0126721	Irf1/Nfkbia/Cd28/Birc3/Gbp5	5
PcT	GO:0044270	cellular nitrogen compound catabolic process	1946-05-01	270/19005	0.000474887	0.018565	0.0126721	Por/Zfp36/Zfp36l1/Pnrc1/Pde4b	5
PcT	GO:0071346	cellular response to interferon-gamma	1946-03-01	63/19005	0.000476026	0.018565	0.0126721	Irf1/Gbp5/Gbp7	3
PcT	GO:0042445	hormone metabolic process	1946-04-01	156/19005	0.000545082	0.0203289	0.013876	Dhrs3/Aldh1a3/Por/Egr1	4
PcT	GO:0002764	immune response-regulating signaling pathway	1946-05-01	281/19005	0.000569331	0.0203289	0.013876	Irf1/Nfkbia/Cd28/Birc3/Pde4b	5
PcT	GO:0071216	cellular response to biotic stimulus	1946-04-01	159/19005	0.000585568	0.0203289	0.013876	Zfp36/Nfkbia/Cxcl10/Pde4b	4
PcT	GO:0046886	positive regulation of hormone biosynthetic process	1946-02-01	15/19005	0.000589838	0.0203289	0.013876	Por/Egr1	2
PcT	GO:0048385	regulation of retinoic acid receptor signaling pathway	1946-02-01	15/19005	0.000589838	0.0203289	0.013876	Dhrs3/Aldh1a3	2
PcT	GO:0090026	positive regulation of monocyte chemotaxis	1946-02-01	16/19005	0.000673063	0.0216843	0.0148012	Pla2g7/Cxcl10	2
PcT	GO:1900151	regulation of nuclear-transcribed mRNA catabolic process, deadenylation-dependent decay	1946-02-01	16/19005	0.000673063	0.0216843	0.0148012	Zfp36/Zfp36l1	2
PcT	GO:1900153	positive regulation of nuclear-transcribed mRNA catabolic process, deadenylation-dependent decay	1946-02-01	16/19005	0.000673063	0.0216843	0.0148012	Zfp36/Zfp36l1	2
PcT	GO:0009991	response to extracellular stimulus	1946-05-01	295/19005	0.000709207	0.0223627	0.0152642	Aqp3/Pim1/Zfp36/Atf3/Fos	5
PcT	GO:0035914	skeletal muscle cell differentiation	1946-03-01	73/19005	0.000733062	0.0226333	0.015449	Atf3/Egr1/Fos	3
PcT	GO:0042510	regulation of tyrosine phosphorylation of Stat1 protein	1946-02-01	17/19005	0.000761629	0.0227811	0.0155498	Irf1/Socs3	2
PcT	GO:1901699	cellular response to nitrogen compound	1946-06-01	458/19005	0.000784566	0.0227811	0.0155498	Irf1/Gatsl3/Zfp36l1/Socs3/Egr1/Pde4b	6
PcT	GO:0045089	positive regulation of innate immune response	1946-04-01	172/19005	0.000785996	0.0227811	0.0155498	Irf1/Nfkbia/Birc3/Gbp5	4
PcT	GO:0048568	embryonic organ development	1946-06-01	464/19005	0.000839488	0.0227811	0.0155498	Chrna9/Aldh1a3/Junb/Atp8a2/Zfp36l1/Socs3	6
PcT	GO:0032352	positive regulation of hormone metabolic process	1946-02-01	18/19005	0.000855514	0.0227811	0.0155498	Por/Egr1	2
PcT	GO:0045076	regulation of interleukin-2 biosynthetic process	1946-02-01	18/19005	0.000855514	0.0227811	0.0155498	Zfp36/Cd28	2
PcT	GO:0060712	spongiotrophoblast layer development	1946-02-01	18/19005	0.000855514	0.0227811	0.0155498	Zfp36l1/Socs3	2
PcT	GO:1901652	response to peptide	1946-05-01	308/19005	0.000860824	0.0227811	0.0155498	Irf1/Nfkbia/Zfp36l1/Socs3/Egr1	5
PcT	GO:0050778	positive regulation of immune response	1946-06-01	470/19005	0.000897345	0.0231943	0.0158319	Irf1/Nfkbia/Cd28/Birc3/Gbp5/Pde4b	6
PcT	GO:0031668	cellular response to extracellular stimulus	1946-04-01	181/19005	0.0009504	0.0231943	0.0158319	Aqp3/Pim1/Atf3/Fos	4
PcT	GO:0035994	response to muscle stretch	1946-02-01	19/19005	0.00095469	0.0231943	0.0158319	Nfkbia/Fos	2
PcT	GO:0042508	tyrosine phosphorylation of Stat1 protein	1946-02-01	19/19005	0.00095469	0.0231943	0.0158319	Irf1/Socs3	2
PcT	GO:0061157	mRNA destabilization	1946-02-01	19/19005	0.00095469	0.0231943	0.0158319	Zfp36/Zfp36l1	2
PcT	GO:0034754	cellular hormone metabolic process	1946-03-01	81/19005	0.000992109	0.0233593	0.0159445	Dhrs3/Aldh1a3/Egr1	3
PcT	GO:0002253	activation of immune response	1946-05-01	318/19005	0.000993008	0.0233593	0.0159445	Irf1/Nfkbia/Cd28/Birc3/Pde4b	5
PcT	GO:0042094	interleukin-2 biosynthetic process	1946-02-01	20/19005	0.00105913	0.0242774	0.0165712	Zfp36/Cd28	2
PcT	GO:0071456	cellular response to hypoxia	1946-03-01	83/19005	0.0010648	0.0242774	0.0165712	Aqp3/Zfp36l1/Egr1	3
PcT	GO:0034341	response to interferon-gamma	1946-03-01	84/19005	0.00110237	0.0246785	0.0168449	Irf1/Gbp5/Gbp7	3
PcT	GO:0030522	intracellular receptor signaling pathway	1946-04-01	189/19005	0.00111569	0.0246785	0.0168449	Dhrs3/Aldh1a3/Pim1/Nfkbia	4
PcT	GO:0071774	response to fibroblast growth factor	1946-03-01	85/19005	0.00114077	0.0247456	0.0168908	Zfp36/Ier2/Zfp36l1	3
PcT	GO:0050779	RNA destabilization	1946-02-01	21/19005	0.00116882	0.0247456	0.0168908	Zfp36/Zfp36l1	2
PcT	GO:0071677	positive regulation of mononuclear cell migration	1946-02-01	21/19005	0.00116882	0.0247456	0.0168908	Pla2g7/Cxcl10	2
PcT	GO:0036294	cellular response to decreased oxygen levels	1946-03-01	87/19005	0.0012201	0.0250251	0.0170816	Aqp3/Zfp36l1/Egr1	3
PcT	GO:0045638	negative regulation of myeloid cell differentiation	1946-03-01	87/19005	0.0012201	0.0250251	0.0170816	Zfp36/Nfkbia/Zfp36l1	3
PcT	GO:0045637	regulation of myeloid cell differentiation	1946-04-01	195/19005	0.00125223	0.0250251	0.0170816	Zfp36/Nfkbia/Zfp36l1/Fos	4
PcT	GO:0002224	toll-like receptor signaling pathway	1946-03-01	88/19005	0.00126103	0.0250251	0.0170816	Irf1/Nfkbia/Birc3	3
PcT	GO:0071470	cellular response to osmotic stress	1946-02-01	22/19005	0.00128372	0.0250251	0.0170816	Mylk/Zfp36l1	2
PcT	GO:0090025	regulation of monocyte chemotaxis	1946-02-01	22/19005	0.00128372	0.0250251	0.0170816	Pla2g7/Cxcl10	2
PcT	GO:0002573	myeloid leukocyte differentiation	1946-04-01	197/19005	0.00130023	0.0250251	0.0170816	Junb/Pir/Zfp36l1/Fos	4
PcT	GO:0071453	cellular response to oxygen levels	1946-03-01	93/19005	0.00147867	0.0280947	0.0191768	Aqp3/Zfp36l1/Egr1	3
PcT	GO:0045589	regulation of regulatory T cell differentiation	1946-02-01	24/19005	0.00152908	0.0286848	0.0195796	Irf1/Cd28	2
PcT	GO:0051592	response to calcium ion	1946-03-01	96/19005	0.00161988	0.0296309	0.0202253	Junb/Mylk/Fos	3
PcT	GO:0045088	regulation of innate immune response	1946-04-01	210/19005	0.00164413	0.0296309	0.0202253	Irf1/Nfkbia/Birc3/Gbp5	4
PcT	GO:0071496	cellular response to external stimulus	1946-04-01	210/19005	0.00164413	0.0296309	0.0202253	Aqp3/Pim1/Atf3/Fos	4
PcT	GO:0031295	T cell costimulation	1946-02-01	25/19005	0.00165949	0.0296309	0.0202253	Cd28/Cd274	2
PcT	GO:0000956	nuclear-transcribed mRNA catabolic process	1946-03-01	98/19005	0.00171856	0.0303203	0.020696	Zfp36/Zfp36l1/Pnrc1	3
PcT	GO:0050729	positive regulation of inflammatory response	1946-03-01	99/19005	0.00176928	0.0305771	0.0208712	Nfkbia/Cd28/Gbp5	3
PcT	GO:0046885	regulation of hormone biosynthetic process	1946-02-01	26/19005	0.00179501	0.0305771	0.0208712	Por/Egr1	2
PcT	GO:0061014	positive regulation of mRNA catabolic process	1946-02-01	26/19005	0.00179501	0.0305771	0.0208712	Zfp36/Zfp36l1	2
PcT	GO:0007517	muscle organ development	1946-05-01	366/19005	0.00184778	0.0311183	0.0212406	Pim1/Mylk/Atf3/Egr1/Fos	5
PcT	GO:0042493	response to drug	1946-04-01	219/19005	0.00191638	0.0311805	0.0212831	Junb/Mylk/Fos/Pde4b	4
PcT	GO:0031294	lymphocyte costimulation	1946-02-01	27/19005	0.00193563	0.0311805	0.0212831	Cd28/Cd274	2
PcT	GO:0045066	regulatory T cell differentiation	1946-02-01	27/19005	0.00193563	0.0311805	0.0212831	Irf1/Cd28	2
PcT	GO:0060713	labyrinthine layer morphogenesis	1946-02-01	27/19005	0.00193563	0.0311805	0.0212831	Zfp36l1/Socs3	2
PcT	GO:0030224	monocyte differentiation	1946-02-01	28/19005	0.00208132	0.0328141	0.0223981	Pir/Zfp36l1	2
PcT	GO:1903131	mononuclear cell differentiation	1946-02-01	28/19005	0.00208132	0.0328141	0.0223981	Pir/Zfp36l1	2
PcT	GO:0042472	inner ear morphogenesis	1946-03-01	106/19005	0.00215063	0.0335499	0.0229004	Chrna9/Aldh1a3/Atp8a2	3
PcT	GO:0048384	retinoic acid receptor signaling pathway	1946-02-01	29/19005	0.00223206	0.0344574	0.0235198	Dhrs3/Aldh1a3	2
PcT	GO:0032733	positive regulation of interleukin-10 production	1946-02-01	30/19005	0.00238782	0.0353874	0.0241546	Cd28/Cd274	2
PcT	GO:0042832	defense response to protozoan	1946-02-01	30/19005	0.00238782	0.0353874	0.0241546	Iigp1/Gbp7	2
PcT	GO:0045616	regulation of keratinocyte differentiation	1946-02-01	30/19005	0.00238782	0.0353874	0.0241546	Zfp36/Zfp36l1	2
PcT	GO:0046640	regulation of alpha-beta T cell proliferation	1946-02-01	30/19005	0.00238782	0.0353874	0.0241546	Irf1/Cd28	2
PcT	GO:0034655	nucleobase-containing compound catabolic process	1946-04-01	236/19005	0.00251335	0.0356319	0.0243215	Zfp36/Zfp36l1/Pnrc1/Pde4b	4
PcT	GO:0001892	embryonic placenta development	1946-03-01	112/19005	0.00251524	0.0356319	0.0243215	Junb/Zfp36l1/Socs3	3
PcT	GO:0071248	cellular response to metal ion	1946-03-01	112/19005	0.00251524	0.0356319	0.0243215	Junb/Mylk/Fos	3
PcT	GO:0010837	regulation of keratinocyte proliferation	1946-02-01	31/19005	0.00254857	0.0356319	0.0243215	Zfp36/Zfp36l1	2
PcT	GO:0032743	positive regulation of interleukin-2 production	1946-02-01	31/19005	0.00254857	0.0356319	0.0243215	Cd28/Pde4b	2
PcT	GO:0060669	embryonic placenta morphogenesis	1946-02-01	31/19005	0.00254857	0.0356319	0.0243215	Zfp36l1/Socs3	2
PcT	GO:0002221	pattern recognition receptor signaling pathway	1946-03-01	113/19005	0.00257949	0.0357272	0.0243865	Irf1/Nfkbia/Birc3	3
PcT	GO:0002683	negative regulation of immune system process	1946-05-01	397/19005	0.00263031	0.0360937	0.0246367	Zfp36/Irf1/Nfkbia/Zfp36l1/Cd274	5
PcT	GO:0050728	negative regulation of inflammatory response	1946-03-01	115/19005	0.00271102	0.0362395	0.0247363	Zfp36/Ier3/Socs3	3
PcT	GO:0061013	regulation of mRNA catabolic process	1946-02-01	32/19005	0.0027143	0.0362395	0.0247363	Zfp36/Zfp36l1	2
PcT	GO:0071364	cellular response to epidermal growth factor stimulus	1946-02-01	32/19005	0.0027143	0.0362395	0.0247363	Zfp36/Zfp36l1	2
PcT	GO:0002758	innate immune response-activating signal transduction	1946-03-01	116/19005	0.00277831	0.036763	0.0250936	Irf1/Nfkbia/Birc3	3
PcT	GO:0030217	T cell differentiation	1946-04-01	244/19005	0.00283421	0.0371708	0.0253719	Irf1/Cd28/Zfp36l1/Egr1	4
PcT	GO:0006402	mRNA catabolic process	1946-03-01	119/19005	0.00298635	0.0385309	0.0263003	Zfp36/Zfp36l1/Pnrc1	3
PcT	GO:0060537	muscle tissue development	1946-05-01	409/19005	0.00298992	0.0385309	0.0263003	Pim1/Mylk/Atf3/Egr1/Fos	5
PcT	GO:0046633	alpha-beta T cell proliferation	1946-02-01	34/19005	0.00306057	0.0391015	0.0266898	Irf1/Cd28	2
PcT	GO:0038066	p38MAPK cascade	1946-02-01	35/19005	0.00324108	0.0407057	0.0277848	Zfp36/Zfp36l1	2
PcT	GO:0070849	response to epidermal growth factor	1946-02-01	35/19005	0.00324108	0.0407057	0.0277848	Zfp36/Zfp36l1	2
PcT	GO:0002218	activation of innate immune response	1946-03-01	123/19005	0.00327832	0.0408275	0.0278679	Irf1/Nfkbia/Birc3	3
PcT	GO:0060674	placenta blood vessel development	1946-02-01	36/19005	0.00342646	0.0423168	0.0288845	Junb/Socs3	2
PcT	GO:0042471	ear morphogenesis	1946-03-01	126/19005	0.00350841	0.0429707	0.0293308	Chrna9/Aldh1a3/Atp8a2	3
PcT	GO:0032350	regulation of hormone metabolic process	1946-02-01	37/19005	0.0036167	0.0435768	0.0297445	Por/Egr1	2
PcT	GO:0071385	cellular response to glucocorticoid stimulus	1946-02-01	37/19005	0.0036167	0.0435768	0.0297445	Zfp36/Zfp36l1	2
PcT	GO:1902105	regulation of leukocyte differentiation	1946-04-01	263/19005	0.00370679	0.0443021	0.0302396	Irf1/Cd28/Zfp36l1/Fos	4
PcT	GO:0035458	cellular response to interferon-beta	1946-02-01	38/19005	0.00381176	0.0451923	0.0308472	Irf1/Iigp1	2
PcT	GO:0042326	negative regulation of phosphorylation	1946-05-01	435/19005	0.00388964	0.0456424	0.0311544	Irf1/Atf3/Ier3/Birc3/Socs3	5
PcT	GO:0031667	response to nutrient levels	1946-04-01	267/19005	0.00391132	0.0456424	0.0311544	Aqp3/Pim1/Zfp36/Atf3	4
PcT	GO:0030335	positive regulation of cell migration	1946-05-01	438/19005	0.0040047	0.0457327	0.0312161	Pla2g7/Mylk/Cxcl10/Egr1/Cd274	5
PcT	GO:0042110	T cell activation	1946-05-01	438/19005	0.0040047	0.0457327	0.0312161	Irf1/Cd28/Zfp36l1/Egr1/Cd274	5
PcT	GO:0071384	cellular response to corticosteroid stimulus	1946-02-01	39/19005	0.00401164	0.0457327	0.0312161	Zfp36/Zfp36l1	2
PcT	GO:0071241	cellular response to inorganic substance	1946-03-01	133/19005	0.0040831	0.046192	0.0315296	Junb/Mylk/Fos	3
PcT	GO:0043434	response to peptide hormone	1946-04-01	271/19005	0.0041234	0.0462945	0.0315996	Irf1/Zfp36l1/Socs3/Egr1	4
PcT	GO:0046700	heterocycle catabolic process	1946-04-01	274/19005	0.00428749	0.0477749	0.03261	Zfp36/Zfp36l1/Pnrc1/Pde4b	4
PcT	GO:0045646	regulation of erythrocyte differentiation	1946-02-01	41/19005	0.00442571	0.0489471	0.0334101	Zfp36/Zfp36l1	2
PrT	GO:0001764	neuron migration	2021-01-01	165/19005	0.00868193	0.00868193	NA	Tubb2b	1
TlT	GO:0050678	regulation of epithelial cell proliferation	2021-04-02	319/19005	0.00164797	0.0362177	0.0114196	Ctsl/Cxcl12	2
TlT	GO:0033603	positive regulation of dopamine secretion	2021-04-01	11/19005	0.00231335	0.0362177	0.0114196	Cxcl12	1
TlT	GO:0050673	epithelial cell proliferation	2021-04-02	381/19005	0.00234169	0.0362177	0.0114196	Ctsl/Cxcl12	2
TlT	GO:0016540	protein autoprocessing	2021-04-01	12/19005	0.00252346	0.0362177	0.0114196	Ctsl	1
TlT	GO:1904994	regulation of leukocyte adhesion to vascular endothelial cell	2021-04-01	12/19005	0.00252346	0.0362177	0.0114196	Cxcl12	1
TlT	GO:0010839	negative regulation of keratinocyte proliferation	2021-04-01	14/19005	0.00294357	0.0362177	0.0114196	Ctsl	1
TlT	GO:0046697	decidualization	2021-04-01	15/19005	0.00315358	0.0362177	0.0114196	Ctsl	1
TlT	GO:0050930	induction of positive chemotaxis	2021-04-01	15/19005	0.00315358	0.0362177	0.0114196	Cxcl12	1
TlT	GO:0090026	positive regulation of monocyte chemotaxis	2021-04-01	16/19005	0.00336355	0.0362177	0.0114196	Cxcl12	1
TlT	GO:0044851	hair cycle phase	2021-04-01	18/19005	0.0037834	0.0362177	0.0114196	Ctsl	1
TlT	GO:0048841	regulation of axon extension involved in axon guidance	2021-04-01	18/19005	0.0037834	0.0362177	0.0114196	Cxcl12	1
TlT	GO:0033605	positive regulation of catecholamine secretion	2021-04-01	19/19005	0.00399327	0.0362177	0.0114196	Cxcl12	1
TlT	GO:1901741	positive regulation of myoblast fusion	2021-04-01	19/19005	0.00399327	0.0362177	0.0114196	Cxcl12	1
TlT	GO:0071677	positive regulation of mononuclear cell migration	2021-04-01	21/19005	0.00441292	0.0362177	0.0114196	Cxcl12	1
TlT	GO:0048846	axon extension involved in axon guidance	2021-04-01	22/19005	0.00462269	0.0362177	0.0114196	Cxcl12	1
TlT	GO:0090025	regulation of monocyte chemotaxis	2021-04-01	22/19005	0.00462269	0.0362177	0.0114196	Cxcl12	1
TlT	GO:1901739	regulation of myoblast fusion	2021-04-01	22/19005	0.00462269	0.0362177	0.0114196	Cxcl12	1
TlT	GO:1902284	neuron projection extension involved in neuron projection guidance	2021-04-01	22/19005	0.00462269	0.0362177	0.0114196	Cxcl12	1
TlT	GO:0050901	leukocyte tethering or rolling	2021-04-01	23/19005	0.00483243	0.0362177	0.0114196	Cxcl12	1
TlT	GO:1902230	negative regulation of intrinsic apoptotic signaling pathway in response to DNA damage	2021-04-01	23/19005	0.00483243	0.0362177	0.0114196	Cxcl12	1
TlT	GO:1902667	regulation of axon guidance	2021-04-01	23/19005	0.00483243	0.0362177	0.0114196	Cxcl12	1
TlT	GO:0031100	animal organ regeneration	2021-04-01	24/19005	0.00504214	0.0362177	0.0114196	Cxcl12	1
TlT	GO:0048820	hair follicle maturation	2021-04-01	24/19005	0.00504214	0.0362177	0.0114196	Ctsl	1
TlT	GO:0060143	positive regulation of syncytium formation by plasma membrane fusion	2021-04-01	25/19005	0.00525181	0.0362177	0.0114196	Cxcl12	1
TlT	GO:0001893	maternal placenta development	2021-04-01	26/19005	0.00546145	0.0362177	0.0114196	Ctsl	1
TlT	GO:0002691	regulation of cellular extravasation	2021-04-01	26/19005	0.00546145	0.0362177	0.0114196	Cxcl12	1
TlT	GO:0050927	positive regulation of positive chemotaxis	2021-04-01	26/19005	0.00546145	0.0362177	0.0114196	Cxcl12	1
TlT	GO:0061756	leukocyte adhesion to vascular endothelial cell	2021-04-01	26/19005	0.00546145	0.0362177	0.0114196	Cxcl12	1
TlT	GO:2000406	positive regulation of T cell migration	2021-04-01	26/19005	0.00546145	0.0362177	0.0114196	Cxcl12	1
TlT	GO:0050926	regulation of positive chemotaxis	2021-04-01	27/19005	0.00567106	0.0362177	0.0114196	Cxcl12	1
TlT	GO:0002686	negative regulation of leukocyte migration	2021-04-01	28/19005	0.00588064	0.0362177	0.0114196	Cxcl12	1
TlT	GO:0014046	dopamine secretion	2021-04-01	29/19005	0.00609018	0.0362177	0.0114196	Cxcl12	1
TlT	GO:0014059	regulation of dopamine secretion	2021-04-01	29/19005	0.00609018	0.0362177	0.0114196	Cxcl12	1
TlT	GO:2000403	positive regulation of lymphocyte migration	2021-04-01	29/19005	0.00609018	0.0362177	0.0114196	Cxcl12	1
TlT	GO:0008045	motor neuron axon guidance	2021-04-01	30/19005	0.00629969	0.0362177	0.0114196	Cxcl12	1
TlT	GO:0060142	regulation of syncytium formation by plasma membrane fusion	2021-04-01	30/19005	0.00629969	0.0362177	0.0114196	Cxcl12	1
TlT	GO:0010837	regulation of keratinocyte proliferation	2021-04-01	31/19005	0.00650916	0.0362177	0.0114196	Ctsl	1
TlT	GO:2000249	regulation of actin cytoskeleton reorganization	2021-04-01	31/19005	0.00650916	0.0362177	0.0114196	Ctsl	1
TlT	GO:2000404	regulation of T cell migration	2021-04-01	31/19005	0.00650916	0.0362177	0.0114196	Cxcl12	1
TlT	GO:0031069	hair follicle morphogenesis	2021-04-01	32/19005	0.00671861	0.0362482	0.0114292	Ctsl	1
TlT	GO:0010831	positive regulation of myotube differentiation	2021-04-01	33/19005	0.00692802	0.0362482	0.0114292	Cxcl12	1
TlT	GO:1902229	regulation of intrinsic apoptotic signaling pathway in response to DNA damage	2021-04-01	35/19005	0.00734674	0.0362482	0.0114292	Cxcl12	1
TlT	GO:0045747	positive regulation of Notch signaling pathway	2021-04-01	36/19005	0.00755605	0.0362482	0.0114292	Enho	1
TlT	GO:0048730	epidermis morphogenesis	2021-04-01	37/19005	0.00776532	0.0362482	0.0114292	Ctsl	1
TlT	GO:2000401	regulation of lymphocyte migration	2021-04-01	39/19005	0.00818378	0.0362482	0.0114292	Cxcl12	1
TlT	GO:0007520	myoblast fusion	2021-04-01	40/19005	0.00839296	0.0362482	0.0114292	Cxcl12	1
TlT	GO:0060135	maternal process involved in female pregnancy	2021-04-01	40/19005	0.00839296	0.0362482	0.0114292	Ctsl	1
TlT	GO:0071542	dopaminergic neuron differentiation	2021-04-01	40/19005	0.00839296	0.0362482	0.0114292	Cxcl12	1
TlT	GO:0001569	branching involved in blood vessel morphogenesis	2021-04-01	41/19005	0.0086021	0.0362482	0.0114292	Cxcl12	1
TlT	GO:0050918	positive chemotaxis	2021-04-01	41/19005	0.0086021	0.0362482	0.0114292	Cxcl12	1
TlT	GO:0043616	keratinocyte proliferation	2021-04-01	42/19005	0.00881121	0.0362482	0.0114292	Ctsl	1
TlT	GO:0072678	T cell migration	2021-04-01	42/19005	0.00881121	0.0362482	0.0114292	Cxcl12	1
TlT	GO:0015872	dopamine transport	2021-04-01	43/19005	0.00902029	0.0362482	0.0114292	Cxcl12	1
TlT	GO:0071675	regulation of mononuclear cell migration	2021-04-01	43/19005	0.00902029	0.0362482	0.0114292	Cxcl12	1
TlT	GO:0044848	biological phase	2021-04-01	44/19005	0.00922934	0.0364139	0.0114815	Ctsl	1
TlT	GO:0051954	positive regulation of amine transport	2021-04-01	46/19005	0.00964733	0.0371579	0.011716	Cxcl12	1
TlT	GO:0045773	positive regulation of axon extension	2021-04-01	48/19005	0.0100652	0.0371579	0.011716	Cxcl12	1
TlT	GO:0002548	monocyte chemotaxis	2021-04-01	49/19005	0.0102741	0.0371579	0.011716	Cxcl12	1
TlT	GO:0045123	cellular extravasation	2021-04-01	49/19005	0.0102741	0.0371579	0.011716	Cxcl12	1
TlT	GO:0070098	chemokine-mediated signaling pathway	2021-04-01	49/19005	0.0102741	0.0371579	0.011716	Cxcl12	1
TlT	GO:0050433	regulation of catecholamine secretion	2021-04-01	52/19005	0.0109005	0.0385843	0.0121658	Cxcl12	1
TlT	GO:2001021	negative regulation of response to DNA damage stimulus	2021-04-01	53/19005	0.0111093	0.0385843	0.0121658	Cxcl12	1
TlT	GO:0050432	catecholamine secretion	2021-04-01	55/19005	0.0115267	0.0385843	0.0121658	Cxcl12	1
TlT	GO:0090280	positive regulation of calcium ion import	2021-04-01	55/19005	0.0115267	0.0385843	0.0121658	Cxcl12	1
TlT	GO:0000768	syncytium formation by plasma membrane fusion	2021-04-01	56/19005	0.0117353	0.0385843	0.0121658	Cxcl12	1
TlT	GO:2000107	negative regulation of leukocyte apoptotic process	2021-04-01	56/19005	0.0117353	0.0385843	0.0121658	Cxcl12	1
TlT	GO:0006949	syncytium formation	2021-04-01	58/19005	0.0121525	0.0387808	0.0122277	Cxcl12	1
TlT	GO:0010830	regulation of myotube differentiation	2021-04-01	58/19005	0.0121525	0.0387808	0.0122277	Cxcl12	1
TlT	GO:0071695	anatomical structure maturation	2021-04-01	62/19005	0.0129865	0.0408416	0.0128775	Ctsl	1
TlT	GO:0001938	positive regulation of endothelial cell proliferation	2021-04-01	66/19005	0.01382	0.0422385	0.013318	Cxcl12	1
TlT	GO:0051155	positive regulation of striated muscle cell differentiation	2021-04-01	66/19005	0.01382	0.0422385	0.013318	Cxcl12	1
TlT	GO:0008593	regulation of Notch signaling pathway	2021-04-01	69/19005	0.0144447	0.0423582	0.0133557	Enho	1
TlT	GO:0022029	telencephalon cell migration	2021-04-01	69/19005	0.0144447	0.0423582	0.0133557	Cxcl12	1
TlT	GO:0071674	mononuclear cell migration	2021-04-01	69/19005	0.0144447	0.0423582	0.0133557	Cxcl12	1
TlT	GO:0051937	catecholamine transport	2021-04-01	70/19005	0.0146529	0.0423958	0.0133676	Cxcl12	1
TlT	GO:0021885	forebrain cell migration	2021-04-01	72/19005	0.0150692	0.0430265	0.0135664	Cxcl12	1
TlT	GO:0072676	lymphocyte migration	2021-04-01	73/19005	0.0152773	0.0430541	0.0135752	Cxcl12	1
TlT	GO:0050772	positive regulation of axonogenesis	2021-04-01	83/19005	0.0173563	0.0476425	0.0150219	Cxcl12	1
TlT	GO:0002690	positive regulation of leukocyte chemotaxis	2021-04-01	84/19005	0.0175641	0.0476425	0.0150219	Cxcl12	1
TlT	GO:2001243	negative regulation of intrinsic apoptotic signaling pathway	2021-04-01	84/19005	0.0175641	0.0476425	0.0150219	Cxcl12	1
TlT	GO:0031532	actin cytoskeleton reorganization	2021-04-01	86/19005	0.0179794	0.0481291	0.0151753	Ctsl	1
TlT	GO:0015844	monoamine transport	2021-04-01	87/19005	0.018187	0.0481291	0.0151753	Cxcl12	1
TlT	GO:0030516	regulation of axon extension	2021-04-01	90/19005	0.0188097	0.0482595	0.0152164	Cxcl12	1
TlT	GO:0051952	regulation of amine transport	2021-04-01	92/19005	0.0192247	0.0482595	0.0152164	Cxcl12	1
TlT	GO:0051149	positive regulation of muscle cell differentiation	2021-04-01	93/19005	0.0194321	0.0482595	0.0152164	Cxcl12	1
TlT	GO:2000106	regulation of leukocyte apoptotic process	2021-04-01	95/19005	0.0198469	0.0482595	0.0152164	Cxcl12	1
TlT	GO:0015837	amine transport	2021-04-01	96/19005	0.0200542	0.0482595	0.0152164	Cxcl12	1
TlT	GO:0001936	regulation of endothelial cell proliferation	2021-04-01	99/19005	0.020676	0.0482595	0.0152164	Cxcl12	1
TlT	GO:0008630	intrinsic apoptotic signaling pathway in response to DNA damage	2021-04-01	100/19005	0.0208832	0.0482595	0.0152164	Cxcl12	1
TlT	GO:0001942	hair follicle development	2021-04-01	102/19005	0.0212975	0.0482595	0.0152164	Ctsl	1
TlT	GO:0008344	adult locomotory behavior	2021-04-01	103/19005	0.0215046	0.0482595	0.0152164	Cxcl12	1
TlT	GO:0002688	regulation of leukocyte chemotaxis	2021-04-01	104/19005	0.0217117	0.0482595	0.0152164	Cxcl12	1
TlT	GO:0015696	ammonium transport	2021-04-01	104/19005	0.0217117	0.0482595	0.0152164	Cxcl12	1
TlT	GO:0022404	molting cycle process	2021-04-01	104/19005	0.0217117	0.0482595	0.0152164	Ctsl	1
TlT	GO:0022405	hair cycle process	2021-04-01	104/19005	0.0217117	0.0482595	0.0152164	Ctsl	1
TlT	GO:0098773	skin epidermis development	2021-04-01	104/19005	0.0217117	0.0482595	0.0152164	Ctsl	1
TlT	GO:0061387	regulation of extent of cell growth	2021-04-01	105/19005	0.0219187	0.0482595	0.0152164	Cxcl12	1
TlT	GO:1903038	negative regulation of leukocyte cell-cell adhesion	2021-04-01	106/19005	0.0221257	0.0482595	0.0152164	Cxcl12	1
TlT	GO:0090279	regulation of calcium ion import	2021-04-01	108/19005	0.0225396	0.0482595	0.0152164	Cxcl12	1
TlT	GO:0014902	myotube differentiation	2021-04-01	109/19005	0.0227465	0.0482595	0.0152164	Cxcl12	1
TlT	GO:0051153	regulation of striated muscle cell differentiation	2021-04-01	109/19005	0.0227465	0.0482595	0.0152164	Cxcl12	1
TlT	GO:0007565	female pregnancy	2021-04-01	110/19005	0.0229534	0.0482595	0.0152164	Ctsl	1
TlT	GO:0051928	positive regulation of calcium ion transport	2021-04-01	110/19005	0.0229534	0.0482595	0.0152164	Cxcl12	1
TlT	GO:0048675	axon extension	2021-04-01	112/19005	0.023367	0.0482595	0.0152164	Cxcl12	1
TlT	GO:0001935	endothelial cell proliferation	2021-04-01	113/19005	0.0235738	0.0482595	0.0152164	Cxcl12	1
TlT	GO:0071887	leukocyte apoptotic process	2021-04-01	113/19005	0.0235738	0.0482595	0.0152164	Cxcl12	1
TlT	GO:0031099	regeneration	2021-04-01	116/19005	0.0241939	0.0490661	0.0154708	Cxcl12	1
TlT	GO:0042303	molting cycle	2021-04-01	120/19005	0.0250203	0.049811	0.0157056	Ctsl	1
TlT	GO:0042633	hair cycle	2021-04-01	120/19005	0.0250203	0.049811	0.0157056	Ctsl	1
